# Supplementary material for: Gene Expression Profiling in Human Lung Development: An Abundant Resource for Lung Adenocarcinoma Prognosis
Source: PLoS One. 2014 Aug 20;9(8):e105639. doi: 10.1371/journal.pone.0105639 (PMC4139381; doi:10.1371/journal.pone.0105639)
Supplement: Table S1 — The clinical information of all lung ADC patients involved in this study. (XLSX) [file pone.0105639.s002.xlsx]

## Sheet: ADC_Ours_clinInfo_12Gene_Cluste
Samples	Datasets	Gender	Age	Stage	pTNM	Survival	Events	Cluster Groups (1=cluster black, 2=cluster red)
111T	ADC_CICAMS	M	59	IIB	T2N1M0	4.03	0	1
112T	ADC_CICAMS	M	72	IIA	T1N1M0	4.03	0	2
113T	ADC_CICAMS	F	72	IIB	T2N1M0	4.05	0	1
120T	ADC_CICAMS	F	75	IIB	T2N1M0	4.04	0	2
124T	ADC_CICAMS	M	66	IIIA	T2N2M0	4.02	0	2
130T	ADC_CICAMS	M	66	IB	T2N0M0	4.03	0	2
134T	ADC_CICAMS	M	48	IB	T2N0M0	3.93	0	1
135T	ADC_CICAMS	F	50	IIIA	T2N2M0	1.69	1	2
140T	ADC_CICAMS	M	33	IIB	T2N1M0	3.92	0	1
141T	ADC_CICAMS	M	38	IIIA	T3N2M0	2.26	1	2
143T	ADC_CICAMS	M	65	IIIA	T2N2M0	3.92	0	2
144T	ADC_CICAMS	M	72	IIB	T2N1M0	1.48	1	1
145T	ADC_CICAMS	M	72	IIIA	T3N2M0	1.46	1	2
180T	ADC_CICAMS	M	54	IIIB	T4N2M0	1.59	1	1
185T	ADC_CICAMS	M	60	IIIA	T1N2M0	1.75	1	2
196T	ADC_CICAMS	M	61	IIB	T2N1M0	1.39	1	2
19T	ADC_CICAMS	M	64	IB	T2N0M0	4.51	0	1
209T	ADC_CICAMS	M	63	IIIA	T3N1M0	1.52	1	2
214T	ADC_CICAMS	F	64	IIIA	T3N2M0	1.79	1	1
224T	ADC_CICAMS	F	41	IIIA	T2N2M0	1.56	1	1
236T	ADC_CICAMS	F	73	IIIA	T3N2M0	0.55	1	2
253T	ADC_CICAMS	M	73	IIIB	T2N3M0	0.69	1	2
38T	ADC_CICAMS	M	53	IB	T2N0M0	4.45	0	1
41T	ADC_CICAMS	F	57	IIIA	T2N2M0	1.47	1	2
47T	ADC_CICAMS	M	68	IA	T1N0M0	4.37	0	1
48T	ADC_CICAMS	M	53			3.34	0	2
53T	ADC_CICAMS	M	66	IB	T2N0M0	4.31	0	2
56T	ADC_CICAMS	F	66	IB	T2N0M0	2.37	1	2
63T	ADC_CICAMS	M	55	IIIA	T2N2M0	1.54	1	2
72T	ADC_CICAMS	F	59			2.76	1	1
78T	ADC_CICAMS	F	35	IB	T2N0M0	4.27	0	1
83T	ADC_CICAMS	F	42	IB	T2N0M0	4.18	0	2
86T	ADC_CICAMS	F	58	IIIA	T2N2M0	2.29	1	1
88T	ADC_CICAMS	M	54	IIB	T2N1M0	4.15	0	1
89T	ADC_CICAMS	F	42	IIIA	T2N2M0	4.15	0	1
93T	ADC_CICAMS	F	43	IIIA	T2N2M0	0.89	1	1
CC34T	ADC_CICAMS	M	57	IIIB	T4N0M0	2.56	1	2
CC42T	ADC_CICAMS	F	70			4.97	0	1
CC48T	ADC_CICAMS	F	42	IIB	T2N1M0	4.95	0	1
CC50T	ADC_CICAMS	M	58	IB	T2N0M0	4.27	0	1
CC54T	ADC_CICAMS	F	65	IIB	T2N1M0	5.55	0	1
CC77T	ADC_CICAMS	F	59	IIIA	T3N2M0	5.19	0	2
GZ01T	ADC_CICAMS	F	52	IB	T2N0M0	4.75	0	2
GZ03T	ADC_CICAMS	M	65	IA	T1N0M0	5.42	0	1
GZ04T	ADC_CICAMS	M	60	IA	T1N0M0	6.25	0	1
GZ07T	ADC_CICAMS		NA			5.08	0	2
GZ12T	ADC_CICAMS	M	29	IA	T1N0M0	6.33	0	1
GZ22T	ADC_CICAMS		65	IA	TIN0M0	4.17	1	2
GZ25T	ADC_CICAMS	M	78	IB	T2N0M0	0.58	1	2
GZ34T	ADC_CICAMS		NA			4.5	0	1
104T	ADC_CICAMS	F	61	IB	T2N0M0	3.06	0	2
122T	ADC_CICAMS	M	62	IIB	T2N1M0	1.05	1	2
170T	ADC_CICAMS	M	80	IIA	T1N1M0	0.27	1	1
215T	ADC_CICAMS	M	69	IIIA	T2N2MO	1.01	1	2
28T	ADC_CICAMS	F	54	IB	T2N0M0	3.41	0	1
33T	ADC_CICAMS	M	77	IB	T2N0M0	3.44	0	1
44T	ADC_CICAMS	M	39			3.33	0	2
73T	ADC_CICAMS	F	57	IB	T2N0M0	3.18	0	1
77T	ADC_CICAMS	F	61	IB	T2N0M0	3.18	0	1
79T	ADC_CICAMS	M	60	IIB	T2N1M0	3.19	0	1
97T	ADC_CICAMS	F	48	IIIA	T2N2M0	0.79	1	2
CC05T	ADC_CICAMS	M	51	IIIA	T2N2M0	0.63	1	2
CC25T	ADC_CICAMS	M	52	IIIA	T3N2M0	4.81	0	2
CC36T	ADC_CICAMS	M	51	IIIA	T2N2M0	5.34	0	1
CC46T	ADC_CICAMS	M	71			3.76	0	2
CC61T	ADC_CICAMS	M	51	IIIA	T3N2M0	2.96	1	2
CC73T	ADC_CICAMS	M	69	IIIA	T2N2M0	2.68	1	1
CC74T	ADC_CICAMS	M	76	IIIA	T2N2M0	1.08	1	2
CC78T	ADC_CICAMS	F	74	IB	T2N0M0	3.98	0	1
PL01T	ADC_qPCR	M	57	I	N0	8	0	2
PL03T	ADC_qPCR	M	45	IA	T1N0M0	6	0	2
PL04T	ADC_qPCR	M	68	I	N0	0.83	1	2
PL08T	ADC_qPCR	M	68	IB	T2NOMO	6	0	2
PL13T	ADC_qPCR	M	45	IB	T2NOMO	6	0	2
PL19T	ADC_qPCR	M	68	IB	T2NOMO	6	0	2
PL24T	ADC_qPCR	F	70	IB	T2NOMO	4.17	1	1
PL27T	ADC_qPCR	F	64	IB	T2NOMO	6.83	0	1
PL31T	ADC_qPCR	M	75	I	N0	4.17	0	2
PL33T	ADC_qPCR	M	72	IB	T2NOMO	4.67	0	2
PL38T	ADC_qPCR	M	77	IB	T2NOMO	4.17	0	2
PL41T	ADC_qPCR	M	54	IB	T2NOMO	0.67	1	2
100T	ADC_qPCR	F	53	IB	T2N0M0	4.14	0	2
161T	ADC_qPCR	M	71	IA	T1NOMO	4.08	1	2
168T	ADC_qPCR	F	55	IB	T2N0M0	3.07	1	2
19T	ADC_qPCR	M	64	IB	T2N0M0	3.33	1	2
252T	ADC_qPCR	M	80	IB	T2N0M0	1.64	1	2
33T	ADC_qPCR	M	77	IA	T1N0M0	3.88	1	2
34T	ADC_qPCR	M	50	IB	T2N0M0	4.45	0	2
68T	ADC_qPCR	M	71	IB	T2N0M0	1.89	1	2
PL71T	ADC_qPCR	M	65	IB	T2N0M0	3.75	0	2
PL73T	ADC_qPCR	M	79	I	N0	0.17	1	2
LC02T	ADC_qPCR	M	71	IA	T1N0M0	2.58	1	1
LC03T	ADC_qPCR	F	56	IA	T1N0M0	5.25	0	1
LC04T	ADC_qPCR	F	40	IB	T2N0M0	4.92	0	2
LC07T	ADC_qPCR	F	54	IB	T2N0M0	4.83	0	2
LC08T	ADC_qPCR	M	62	IB	T2N0M0	4.17	0	1
LC09T	ADC_qPCR	F	76	IB	T2N0M0	4.17	0	1
LC10T	ADC_qPCR	M	65	IB	T2N0M0	4.17	0	1
LC11T	ADC_qPCR	M	48	IB	T2N0M0	4	0	1
LC12T	ADC_qPCR	F	55	IB	T2N0M0	4	0	1
LC13T	ADC_qPCR	F	67	IB	T2N0M0	4	0	1
LC14T	ADC_qPCR	F	58	IB	T2N0M0	3.92	0	1
LC15T	ADC_qPCR	F	64	IB	T2N0M0	3.92	0	2
LC16T	ADC_qPCR	M	69	IB	T2N0M0	2.08	1	1
LC17T	ADC_qPCR	M	77	IB	T2N0M0	3.83	0	1
LC18T	ADC_qPCR	F	55	IB	T2N0M0	3.83	0	1
LC19T	ADC_qPCR	F	56	IB	T2N0M0	3.75	0	1
LC20T	ADC_qPCR	F	70	IB	T2N0M0	3.67	0	1
LC21T	ADC_qPCR	M	54	IB	T2N0M0	3.67	0	1
LC22T	ADC_qPCR	F	68	IB	T2N0M0	3.5	0	1
LC23T	ADC_qPCR	F	66	IB	T2N0M0	3.5	0	1
LC24T	ADC_qPCR	F	66	IB	T2N0M0	2.58	1	2
LC25T	ADC_qPCR	M	61	IB	T2N0M0	2.25	1	2
LC26T	ADC_qPCR	F	50	IB	T2N0M0	2.58	1	2
LC27T	ADC_qPCR	M	67	IB	T2N0M0	1.5	1	2
LC28T	ADC_qPCR	F	60	IA	T1N0M0	2.92	1	2
LC29T	ADC_qPCR	F	59	IB	T2N0M0	2.42	1	2
LC30T	ADC_qPCR	M	73	IB	T2N0M0	1	1	2
LC31T	ADC_qPCR	M	55	IB	T2N0M0	3.42	0	1
LC32T	ADC_qPCR	M	54	IB	T2N0M0	3.42	0	1
LC33T	ADC_qPCR	F	57	IB	T2N0M0	3.42	0	1
LC35T	ADC_qPCR	F	60	IB	T2N0M0	3.33	0	1
LC36T	ADC_qPCR	F	67	IB	T2N0M0	3.25	0	2
LC37T	ADC_qPCR	F	77	IB	T2N0M0	3.33	0	2
LC38T	ADC_qPCR	F	76	IA	T1N0M0	3.17	0	1
LC39T	ADC_qPCR	M	41	IB	T2N0M0	3.25	0	1
LC40T	ADC_qPCR	F	52	IB	T2N0M0	3.08	0	2
LC41T	ADC_qPCR	M	75	IB	T2N0M0	3.08	0	2
LC42T	ADC_qPCR	M	68	IB	T2N0M0	4.17	0	2
LC43T	ADC_qPCR	F	61	IA	T1N0M0	4.67	0	1
LC45T	ADC_qPCR	M	58	IB	T2N0M0	5	0	1
CL2001032620AA	ADC_PNAS	F	84	IA	T1	2.09	1	2
CL2001032314AA	ADC_PNAS	F	33	IB	T2N0	5.22	0	2
CL2001032613AA	ADC_PNAS	F	50	IIA	T1N1	0.61	1	2
CL2001032604AA	ADC_PNAS	F	57	IIB	T2N1Mx	1.86	1	2
CL2001032312AA	ADC_PNAS	F	60	IB	T2N0	3.43	1	1
CL2001032026AA	ADC_PNAS	F	64	IB	T2	5.57	1	2
CL2001032115AA	ADC_PNAS	F	55	IB	T2NxMx	6.28	0	1
CL2001032318AA	ADC_PNAS	F	64	IA	T1N0M0	4.18	0	1
CL2001031618AA	ADC_PNAS	F	56	IA	T1N0Mx	5.04	0	1
CL2001032032AA	ADC_PNAS	M	73	IA	T1Nx	4.69	0	1
CL2001032309AA	ADC_PNAS	M	69	IA	T1Nx	4.07	1	1
CL2001032857AA	ADC_PNAS	M	69	IB	T2N0Mx	1.14	0	1
CL2001032733AA	ADC_PNAS	F	74	IB	T2NxMx	1.8	1	1
CL2001032109AA	ADC_PNAS	F	41	IB	T2Nx	8.26	0	1
CL2001040314AA	ADC_PNAS	F	65	IB	T2N0Mx	0.04	0	2
CL2001041711AA	ADC_PNAS	F	77	IB	T2N0	3.13	1	1
CL2001032616AA	ADC_PNAS	F	77	IA	T1N0M0	3.63	0	1
CL2001032025AA	ADC_PNAS	F	60	IA	T1N0Mx	8.84	0	1
CL2001031628AA	ADC_PNAS	F	74	IA	T1N0	2.11	1	2
CL2001032841AA	ADC_PNAS	M	77	IB	T2N0Mx	3.48	0	1
CL2001032734AA	ADC_PNAS	M	85	IB	T2N0Mx	2.03	1	2
CL2001032645AA	ADC_PNAS	F	50	IB	T2N0M0	4.18	0	2
CL2001031630AA	ADC_PNAS	M	64	IB	T2N0Mx	3.39	1	1
CL2001032232AA	ADC_PNAS	M	75	IIB	T2N1Mx	0.59	1	1
CL2001032838AA	ADC_PNAS	F	65	IIIB	T2N3Mx	4.82	1	1
CL2001032702AA	ADC_PNAS	F	75	IB	T2N0Mx	3.48	0	1
CL2001032746AA	ADC_PNAS	F	71	IB	T2N0	0.68	1	2
CL2001032706AA	ADC_PNAS	M	62	IB	T2N0	6.58	0	1
CL2001032747AA	ADC_PNAS	M	52	I	TxN0	0.5	1	2
CL2001032739AA	ADC_PNAS	M	68	IB	T2N0Mx	3.24	1	1
CL2001032030AA	ADC_PNAS	F	66	IA	T1N0	1.38	1	1
CL2001032843AA	ADC_PNAS	M	69	IIB	T3N0Mx	1.75	1	2
CL2001032624AA	ADC_PNAS	F	70	IIB	T2N1M0	1.83	1	2
CL2001032617AA	ADC_PNAS	M	67	IA	T1Nx	2.58	1	2
CL2001032707AA	ADC_PNAS	M	68	IV	T2N2M1	0.01	1	2
CL2001032839AA	ADC_PNAS	M	71	IIB	T2N1Mx	1.64	1	2
CL2001032735AA	ADC_PNAS	F	47	IB	T2N0Mx	1.67	1	2
CL2001032031AA	ADC_PNAS	F	61	IA	T1Nx	7.58	0	2
CL2001032229AA	ADC_PNAS	F	61	_	T1 v M1	1.25	1	2
CL2001032141AA	ADC_PNAS	M	46	IIIA	T1N2	1.03	1	2
CL2001032602AA	ADC_PNAS	M	56	IB	T2N0	5.96	1	1
CL2001032840AA	ADC_PNAS	F	75	IA	T1N0Mx	3.52	0	1
CL2001032846AA	ADC_PNAS	M	59	IA	T1N0M0	4.41	0	1
CL2001031625AA	ADC_PNAS	F	50	IB	T2N0	6.83	0	2
CL2001032234AA	ADC_PNAS	M	69	IA	T1N0Mx	2.42	1	2
CL2001032640AA	ADC_PNAS	F	61	IA	T1N0M0	6.53	0	2
CL2001032116AA	ADC_PNAS	M	71	IIIA	T2N2	0.78	1	2
CL2001032132AA	ADC_PNAS	M	60	IB	T2N0M0	4.88	0	1
CL2001040306AA	ADC_PNAS	M	54	IB	T2N0M0	6.92	0	2
CL2001032212AA	ADC_PNAS	M	65	IA	T1N0Mx	4.54	0	2
CL2001032646AA	ADC_PNAS	M	67	IB	T2Nx	1.03	1	2
CL2001032016AA	ADC_PNAS	M	68	IIIA	T2N2	0.38	1	2
CL2001032156AA	ADC_PNAS	F	68	IIA	T1N1	7.4	0	2
CL2001032848AA	ADC_PNAS	M	66	IB	T2N0	0.88	1	2
CL2001032034AA	ADC_PNAS	M	72	IB	T2N0	4.1	0	2
CL2001032214AA	ADC_PNAS	F	66	IA	T1N0	4.8	0	2
CL2001032135AA	ADC_PNAS	M	79	IB	T2N0	3.73	0	1
CL2001032027AA	ADC_PNAS	M	49	IA	T1N0	5.93	0	2
CL2001032028AA	ADC_PNAS	M	61	IB	T2Nx	1.75	1	2
CL2001032134AA	ADC_PNAS	F	54	IB	T2N?	0.53	1	2
CL2001032315AA	ADC_PNAS	F	63	IIIB	T4N1Mx	1.38	1	1
CL2001032628AA	ADC_PNAS	M	56	IA	T1N0M0	4.94	0	1
CL2001031616AA	ADC_PNAS	M	56	IV	T3N1M1	4.93	0	2
CL2001032601AA	ADC_PNAS	M	59	IIIA	T3N1Mx	0.23	1	2
CL2001041716AA	ADC_PNAS	F	69	IIB	T3N0	4.73	0	2
CL2001032114AA	ADC_PNAS	F	63	IA	T1N0	3.38	0	1
CL2001031631AA	ADC_PNAS	F	44	IIIA	T2N2	2.72	1	1
CL2001032233AA	ADC_PNAS	F	76	IA	T1NxMx	6.03	0	1
CL2001032241AA	ADC_PNAS	F	65	IIIA	T1N2Mx	0.68	1	2
CL2001032011AA	ADC_PNAS	F	65	IA	T1N0	1.44	0	2
CL2001031635AA	ADC_PNAS	F	71	IA	T1N0	4.03	1	2
CL2001032647AA	ADC_PNAS	M	88	IB	T2NxMx	0.22	1	2
CL2001032012AA	ADC_PNAS	M	61	IB	T2N0M0	4.67	0	1
CL2001032020AA	ADC_PNAS	M	69	IA	T1N0Mx	4.13	1	1
CL2001032254AA	ADC_PNAS	M	78	IA	T1N0	3.93	1	1
CL2001032603AA	ADC_PNAS	M	73	IA	T1N0Mx	5.52	0	2
CL2001032252AA	ADC_PNAS	F	64	IA	T1N0	3.79	0	2
CL2001032311AA	ADC_PNAS	F	82	IIB	T2N1	1.13	1	2
CL2001031636AA	ADC_PNAS	F	36	IIIB	T4Nx	0.62	1	2
CL2001032738AA	ADC_PNAS	F	59	IV	T2N0M1	2.44	0	1
CL2001032138AA	ADC_PNAS	F	55	IB	T2N0M0	4.92	0	1
CL2001032703AA	ADC_PNAS	M	68	IIB	T3N0Mx	1.25	1	2
CL2001032709AA	ADC_PNAS	F	69	IIB	T2N1Mx	5.56	0	1
CL2001032250AA	ADC_PNAS	F	73	_	M1	0.34	1	1
CL2001032643AA	ADC_PNAS	M	60	IIB	T3N0Mx	6.17	0	2
CL2001032322AA	ADC_PNAS	F	47	IB	T2N0	1.95	1	2
CL2001032213AA	ADC_PNAS	M	58	IIB	T3N0	1.71	1	2
CL2001032856AA	ADC_PNAS	F	73	IIB	T2N1Mx	2.83	1	2
CL2001032015AA	ADC_PNAS	F	61	IIB	T2N1	2.17	1	2
CL2001032013AA	ADC_PNAS	F	65	IA	T1N0	3.49	1	2
CL2001032110AA	ADC_PNAS	F	56	IIB	T2N1	0.57	1	2
CL2001032845AA	ADC_PNAS	F	59	IB	T2N0Mx	6.38	0	1
CL2001032308AA	ADC_PNAS	F	62	IIB	T3N0M0	2.84	0	2
CL2001032257AA	ADC_PNAS	F	63	IB	T2N0	4.21	0	2
CL2001032729AA	ADC_PNAS	F	66	IB	T2N0Mx	2.62	0	2
CL2001032111AA	ADC_PNAS	F	50	_	M1	2.93	1	1
CL2001041708AA	ADC_PNAS	M	71	IB	T2N0Mx	1.76	1	2
CL2001032142AA	ADC_PNAS	M	56	IA	T1N0	4.73	0	2
CL2001031622AA	ADC_PNAS	F	60	IA	T1N0Mx	6.33	0	2
CL2001032741AA	ADC_PNAS	F	59	IB	T2N0M0	0.65	1	2
CL2001041714AA	ADC_PNAS	F	70	IIB	T2N1Mx	7.23	1	1
CL2001040304AA	ADC_PNAS	F	51	IIIA	T2N2Mx	2.51	1	2
CL2001032125AA	ADC_PNAS	F	64	IA	T1N0Mx	7.03	0	2
CL2001032623AA	ADC_PNAS	M	63	IIA	T1N1	0.78	1	2
CL2001032247AA	ADC_PNAS	M	65	IIB	T2N1	2.95	0	1
CL2001032255AA	ADC_PNAS	F	72	IA	T1Nx	0.68	1	2
CL2001032248AA	ADC_PNAS	M	51	IB	T2N0	0.73	1	2
CL2001032737AA	ADC_PNAS	F	40	IIB	T3N0	3.91	0	2
CL2001032321AA	ADC_PNAS	F	52	IIB	T2N1	4.68	1	2
CL2001032742AA	ADC_PNAS	F	78	IA	T1N0M0	3.16	1	2
CL2001032130AA	ADC_PNAS	M	69	IA	T1N0Mx	7.19	1	2
CL2001032211AA	ADC_PNAS	F	53	IB	T2N0Mx	1.18	1	2
CL2001032614AA	ADC_PNAS	F	55	IB	T2N0	6.34	0	2
CL2001032113AA	ADC_PNAS	F	43	IIA	T2N1	2.03	1	2
CL2001031632AA	ADC_PNAS	F	76	_	M1	0.35	1	2
CL2001032612AA	ADC_PNAS	M	76	_	M1	4.92	0	2
CL2001031615AA	ADC_PNAS	M	58	_	M1	1.28	0	1
CL2001032717AA	ADC_PNAS	F	62	_	M1	2.45	1	1
CL2001031634AA	ADC_PNAS	M	61	_	M1	1.56	1	1
CL2001032246AA	ADC_PNAS	F	62	_	M1	1.27	1	2
CL2001032638AA	ADC_PNAS	M	48	_	M1	1.18	1	1
CL2001032610AA	ADC_PNAS	M	57	_	M1	2.47	1	1
CL2001040305AA	ADC_PNAS	F	67	IA	T1N0	7.16	0	1
CL2001032136AA	ADC_PNAS	M	57	_	M1	2.23	1	1
CL2001032310AA	ADC_PNAS	M	77	IIB	T2N1Mx	5.15	0	1
GSM333673	ADC_GSE13213	M	71	IB	T2N0M0	3.63	1	2
GSM333674	ADC_GSE13213	F	49	IA	T1N0M0	8.97	0	1
GSM333675	ADC_GSE13213	F	51	IIIA	T2N2M0	4.62	1	2
GSM333676	ADC_GSE13213	F	51	IIA	T1N1M0	8.81	0	2
GSM333677	ADC_GSE13213	F	67	IIIA	T1N2M0	3.29	1	2
GSM333678	ADC_GSE13213	M	66	IIIA	T3N1M0	0.61	1	2
GSM333679	ADC_GSE13213	F	71	IA	T1N0M0	8.89	0	1
GSM333680	ADC_GSE13213	F	62	IIIB	T4N0M0	8.97	0	1
GSM333681	ADC_GSE13213	F	47	IIIA	T2N2M0	1.4	1	2
GSM333682	ADC_GSE13213	F	60	IA	T1N0M0	8.89	0	1
GSM333683	ADC_GSE13213	F	64	IB	T2N0M0	9.03	0	1
GSM333684	ADC_GSE13213	M	57	IIIA	T2N2M0	8.93	0	2
GSM333685	ADC_GSE13213	F	55	IIB	T3N0M0	5.08	1	2
GSM333686	ADC_GSE13213	M	74	IIIA	T1N2M0	1.9	1	1
GSM333687	ADC_GSE13213	M	61	IA	T1N0M0	8.89	0	1
GSM333688	ADC_GSE13213	F	67	IB	T2N0M0	8.68	0	2
GSM333689	ADC_GSE13213	M	59	IB	T2N0M0	2.82	1	1
GSM333690	ADC_GSE13213	M	66	IIIA	T1N2M0	5.76	1	2
GSM333691	ADC_GSE13213	F	68	IIIA	T2N2M0	8.38	0	2
GSM333692	ADC_GSE13213	M	64	IA	T1N0M0	8.72	0	1
GSM333693	ADC_GSE13213	M	43	IB	T2N0M0	8.23	0	1
GSM333694	ADC_GSE13213	M	73	IIIA	T1N2M0	8.68	0	1
GSM333695	ADC_GSE13213	M	72	IB	T2N0M0	8.15	0	2
GSM333696	ADC_GSE13213	M	56	IA	T1N0M0	7.89	0	1
GSM333697	ADC_GSE13213	M	75	IIB	T3N0M0	3.48	1	1
GSM333698	ADC_GSE13213	M	62	IIB	T2N1M0	8.16	0	2
GSM333699	ADC_GSE13213	M	61	IB	T2N0M0	7.96	0	2
GSM333700	ADC_GSE13213	F	32	IIIB	T4N2M0	7.9	1	1
GSM333701	ADC_GSE13213	M	53	IA	T1N0M0	7.4	0	2
GSM333702	ADC_GSE13213	M	66	IIIB	T4N0M0	2.45	1	1
GSM333703	ADC_GSE13213	F	55	IIIA	T3N2M0	7.97	0	2
GSM333704	ADC_GSE13213	M	62	IIB	T3N0M0	7.71	0	1
GSM333705	ADC_GSE13213	F	64	IB	T2N0M0	7.53	0	1
GSM333706	ADC_GSE13213	F	63	IA	T1N0M0	8.03	0	1
GSM333707	ADC_GSE13213	F	69	IB	T2N0M0	3.81	1	1
GSM333708	ADC_GSE13213	F	52	IB	T2N0M0	7.66	0	1
GSM333709	ADC_GSE13213	F	52	IIIA	T2N2M0	0.99	1	2
GSM333710	ADC_GSE13213	M	62	IIIA	T2N2M0	1.09	1	1
GSM333711	ADC_GSE13213	M	62	IA	T1N0M0	6.87	0	1
GSM333712	ADC_GSE13213	M	67	IB	T2N0M0	6.65	0	2
GSM333713	ADC_GSE13213	F	63	IIIA	T1N2M0	6.01	1	2
GSM333714	ADC_GSE13213	F	49	IB	T2N0M0	7.66	0	2
GSM333715	ADC_GSE13213	F	59	IIB	T2N1M0	6.45	0	1
GSM333716	ADC_GSE13213	M	46	IIA	T1N1M0	7.48	0	1
GSM333717	ADC_GSE13213	F	61	IA	T1N0M0	7.4	0	1
GSM333718	ADC_GSE13213	F	35	IIIB	T4N2M0	1.74	1	2
GSM333719	ADC_GSE13213	M	76	IB	T2N0M0	2.27	1	1
GSM333720	ADC_GSE13213	F	76	IB	T2N0M0	7.4	0	2
GSM333721	ADC_GSE13213	F	84	IB	T2N0M0	6.73	0	2
GSM333722	ADC_GSE13213	M	64	IIIA	T2N2M0	2.15	1	2
GSM333723	ADC_GSE13213	F	53	IIIB	T4N2M0	1.63	1	2
GSM333724	ADC_GSE13213	F	53	IIIA	T1N2M0	6.9	0	2
GSM333725	ADC_GSE13213	F	62	IB	T2N0M0	6.43	1	1
GSM333726	ADC_GSE13213	F	73	IB	T2N0M0	5.15	1	1
GSM333727	ADC_GSE13213	M	47	IA	T1N0M0	5.62	1	2
GSM333728	ADC_GSE13213	M	74	IB	T2N0M0	5.68	0	2
GSM333729	ADC_GSE13213	M	56	IB	T2N0M0	1.21	1	2
GSM333730	ADC_GSE13213	M	69	IA	T1N0M0	6.92	0	1
GSM333731	ADC_GSE13213	M	68	IIA	T1N1M0	1.32	1	2
GSM333732	ADC_GSE13213	M	41	IA	T1N0M0	3.19	1	2
GSM333733	ADC_GSE13213	M	55	IA	T1N0M0	6.94	0	2
GSM333734	ADC_GSE13213	F	60	IA	T1N0M0	6.93	0	2
GSM333735	ADC_GSE13213	M	66	IA	T1N0M0	6.45	0	1
GSM333736	ADC_GSE13213	F	42	IA	T1N0M0	6.87	0	1
GSM333737	ADC_GSE13213	M	56	IIB	T3N0M0	6.9	0	1
GSM333738	ADC_GSE13213	F	50	IA	T1N0M0	6.91	0	2
GSM333739	ADC_GSE13213	F	70	IIIA	T1N2M0	4.11	1	1
GSM333740	ADC_GSE13213	M	61	IA	T1N0M0	6.19	0	1
GSM333741	ADC_GSE13213	M	63	IIIA	T2N2M0	6.41	0	2
GSM333742	ADC_GSE13213	F	60	IB	T2N0M0	3.37	1	1
GSM333743	ADC_GSE13213	M	58	IA	T1N0M0	6.41	0	2
GSM333744	ADC_GSE13213	M	60	IB	T2N0M0	2.13	1	2
GSM333745	ADC_GSE13213	F	65	IA	T1N0M0	3.65	1	2
GSM333746	ADC_GSE13213	F	60	IA	T1N0M0	6.43	0	1
GSM333747	ADC_GSE13213	M	82	IB	T2N0M0	2.76	1	2
GSM333748	ADC_GSE13213	M	67	IIB	T3N0M0	3.29	1	2
GSM333749	ADC_GSE13213	F	67	IB	T2N0M0	5.36	0	1
GSM333750	ADC_GSE13213	F	60	IIIA	T2N2M0	2.05	1	2
GSM333751	ADC_GSE13213	M	66	IA	T1N0M0	6.4	0	2
GSM333752	ADC_GSE13213	M	73	IIA	T1N1M0	2.36	1	1
GSM333753	ADC_GSE13213	M	74	IB	T2N0M0	0.51	1	2
GSM333754	ADC_GSE13213	M	56	IIB	T3N0M0	6.42	0	2
GSM333755	ADC_GSE13213	F	49	IIIA	T1N2M0	2.94	1	2
GSM333756	ADC_GSE13213	F	60	IIB	T2N1M0	2.38	1	2
GSM333757	ADC_GSE13213	M	53	IIIA	T2N2M0	0.83	1	2
GSM333758	ADC_GSE13213	M	51	IA	T1N0M0	2.48	1	2
GSM333759	ADC_GSE13213	M	74	IA	T1N0M0	1.31	1	2
GSM333760	ADC_GSE13213	M	64	IB	T2N0M0	6.28	0	1
GSM333761	ADC_GSE13213	F	49	IA	T1N0M0	6.27	0	1
GSM333762	ADC_GSE13213	M	70	IB	T2N0M0	6.21	0	1
GSM333763	ADC_GSE13213	M	75	IB	T2N0M0	5.76	0	2
GSM333764	ADC_GSE13213	F	76	IA	T1N0M0	6	0	2
GSM333765	ADC_GSE13213	F	53	IA	T1N0M0	5.87	1	1
GSM333766	ADC_GSE13213	M	75	IB	T2N0M0	5.26	1	2
GSM333767	ADC_GSE13213	M	60	IA	T1N0M0	5.53	0	1
GSM333768	ADC_GSE13213	F	61	IA	T1N0M0	3.32	1	2
GSM333769	ADC_GSE13213	M	67	IA	T1N0M0	2.86	1	2
GSM333770	ADC_GSE13213	M	63	IB	T2N0M0	5.36	0	2
GSM333771	ADC_GSE13213	F	56	IA	T1N0M0	5.66	0	1
GSM333772	ADC_GSE13213	F	69	IB	T2N0M0	5.5	0	1
GSM333773	ADC_GSE13213	F	68	IA	T1N0M0	5.39	0	1
GSM333774	ADC_GSE13213	F	72	IA	T1N0M0	5.59	0	1
GSM333775	ADC_GSE13213	F	63	IA	T1N0M0	2.85	1	2
GSM333776	ADC_GSE13213	M	35	IA	T1N0M0	5.46	0	1
GSM333777	ADC_GSE13213	F	59	IB	T2N0M0	4.43	1	1
GSM333778	ADC_GSE13213	F	65	IA	T1N0M0	5.07	0	1
GSM333779	ADC_GSE13213	F	47	IB	T2N0M0	4.99	0	1
GSM333780	ADC_GSE13213	M	61	IB	T2N0M0	5.03	0	1
GSM333781	ADC_GSE13213	F	76	IB	T2N0M0	5.29	0	1
GSM333782	ADC_GSE13213	F	48	IB	T2N0M0	5.05	0	1
GSM333783	ADC_GSE13213	M	57	IA	T1N0M0	5.07	0	1
GSM333784	ADC_GSE13213	F	60	IA	T1N0M0	5.22	0	1
GSM333785	ADC_GSE13213	M	47	IA	T1N0M0	1.95	1	1
GSM333786	ADC_GSE13213	M	35	IA	T1N0M0	5.09	0	1
GSM333787	ADC_GSE13213	F	49	IB	T2N0M0	4.65	0	2
GSM333788	ADC_GSE13213	M	61	IA	T1N0M0	3.43	1	1
GSM333789	ADC_GSE13213	M	61	IB	T2N0M0	3.35	1	2
GSM225465	ADC_GSE8894					1.77778	0	2
GSM225530	ADC_GSE8894					5.44167	0	1
GSM225544	ADC_GSE8894					4.25556	0	2
GSM225547	ADC_GSE8894					4.17222	0	1
GSM225556	ADC_GSE8894					5.69444	0	1
GSM225572	ADC_GSE8894					4.43889	0	1
GSM225574	ADC_GSE8894					2.46944	0	1
GSM225582	ADC_GSE8894					4.13333	0	2
GSM225585	ADC_GSE8894					10.5861	0	1
GSM225586	ADC_GSE8894					10.15	0	1
GSM225587	ADC_GSE8894					8.24167	0	1
GSM225589	ADC_GSE8894					8.04444	0	1
GSM225599	ADC_GSE8894					3.80833	0	1
GSM225601	ADC_GSE8894					4.11389	0	1
GSM225766	ADC_GSE8894					3.59722	0	1
GSM225767	ADC_GSE8894					2.80833	0	1
GSM225768	ADC_GSE8894					3.40556	0	1
GSM225769	ADC_GSE8894					3.15278	0	1
GSM225770	ADC_GSE8894					3.30556	0	2
GSM225773	ADC_GSE8894					3.64722	0	2
GSM225774	ADC_GSE8894					3.91389	0	1
GSM225776	ADC_GSE8894					6.16111	0	1
GSM225782	ADC_GSE8894					4.01944	0	1
GSM225784	ADC_GSE8894					3.55556	0	1
GSM225785	ADC_GSE8894					2.94444	0	2
GSM225786	ADC_GSE8894					3.26944	0	2
GSM225793	ADC_GSE8894					4.08056	0	2
GSM225796	ADC_GSE8894					3.71111	0	2
GSM225797	ADC_GSE8894					3.75556	0	2
GSM225798	ADC_GSE8894					3.35833	0	1
GSM225802	ADC_GSE8894					2.71667	1	1
GSM225803	ADC_GSE8894					0.272222	1	2
GSM225804	ADC_GSE8894					0.816667	1	1
GSM225805	ADC_GSE8894					0.275	1	2
GSM225806	ADC_GSE8894					8.74167	1	1
GSM225810	ADC_GSE8894					0.527778	1	2
GSM225811	ADC_GSE8894					0.522223	1	1
GSM225812	ADC_GSE8894					0.638889	1	2
GSM225813	ADC_GSE8894					1.53889	1	2
GSM225814	ADC_GSE8894					0.716667	1	1
GSM225815	ADC_GSE8894					2.56944	1	1
GSM225816	ADC_GSE8894					2.71389	1	2
GSM225817	ADC_GSE8894					1.30556	1	2
GSM225849	ADC_GSE8894					1.20278	1	2
GSM225855	ADC_GSE8894					0.327777	1	2
GSM225863	ADC_GSE8894					0.372223	1	2
GSM225864	ADC_GSE8894					0.41389	1	2
GSM225866	ADC_GSE8894					2.76111	1	1
GSM225868	ADC_GSE8894					0.380556	1	2
GSM225873	ADC_GSE8894					2.87778	1	2
GSM225874	ADC_GSE8894					1.55278	1	1
GSM225877	ADC_GSE8894					1.775	1	1
GSM225880	ADC_GSE8894					1.67222	1	1
GSM225882	ADC_GSE8894					1.38611	1	1
GSM225883	ADC_GSE8894					0.858333	1	2
GSM225884	ADC_GSE8894					2.12778	1	1
GSM225888	ADC_GSE8894					1.86667	1	2
GSM225893	ADC_GSE8894					0.386111	1	2
GSM225894	ADC_GSE8894					0.658333	1	1
GSM225896	ADC_GSE8894					0.133333	1	2
GSM225897	ADC_GSE8894					0.444444	1	2
GSM225898	ADC_GSE8894					0.930556	1	1
NCI_Lung_1_U133A	ADC_NCI					8.8	0	1
NCI_Lung_10_U133A	ADC_NCI					2.26	0	1
NCI_Lung_100_U133A	ADC_NCI					1.93	0	2
NCI_Lung_11_U133A	ADC_NCI					0.48	1	1
NCI_Lung_12_U133A	ADC_NCI					4.18	1	1
NCI_Lung_13_U133A	ADC_NCI					6.08	0	1
NCI_Lung_14_U133A	ADC_NCI					2.9	1	1
NCI_Lung_15_U133A	ADC_NCI					2.3	1	2
NCI_Lung_16_U133A	ADC_NCI					4.07	1	2
NCI_Lung_17_U133A	ADC_NCI					5.55	0	2
NCI_Lung_18_U133A	ADC_NCI					0.84	1	2
NCI_Lung_19_U133A	ADC_NCI					0.73	1	2
NCI_Lung_20_U133A	ADC_NCI					5.1	1	1
NCI_Lung_21_U133A	ADC_NCI					11.02	0	2
NCI_Lung_22_U133A	ADC_NCI					10.73	1	1
NCI_Lung_23_U133A	ADC_NCI					3.65	1	1
NCI_Lung_25_U133A	ADC_NCI					0.49	1	2
NCI_Lung_26_U133A	ADC_NCI					0.2	1	2
NCI_Lung_27_U133A	ADC_NCI					1.47	1	2
NCI_Lung_28_U133A	ADC_NCI					1.36	1	2
NCI_Lung_29_U133A	ADC_NCI					2.47	1	2
NCI_Lung_3_U133A	ADC_NCI					2.1	0	1
NCI_Lung_30_U133A	ADC_NCI					6.77	1	2
NCI_Lung_4_U133A	ADC_NCI					5.4	1	1
NCI_Lung_5_U133A	ADC_NCI					5.77	0	1
NCI_Lung_59_U133A	ADC_NCI					10.9	0	2
NCI_Lung_6_U133A	ADC_NCI					2.83	1	1
NCI_Lung_60_U133A	ADC_NCI					13.3	0	1
NCI_Lung_61_U133A	ADC_NCI					13.14	0	2
NCI_Lung_62_U133A	ADC_NCI					6.36	0	2
NCI_Lung_63_U133A	ADC_NCI					8.83	0	2
NCI_Lung_64_U133A	ADC_NCI					2.35	1	2
NCI_Lung_65_U133A	ADC_NCI					0.6	1	2
NCI_Lung_66_U133A	ADC_NCI					6.63	1	1
NCI_Lung_67_U133A	ADC_NCI					6.86	0	1
NCI_Lung_68_U133A	ADC_NCI					8.43	0	2
NCI_Lung_69_U133A	ADC_NCI					14.01	0	2
NCI_Lung_7_U133A	ADC_NCI					6.92	0	1
NCI_Lung_70_U133A	ADC_NCI					1.24	1	2
NCI_Lung_71_U133A	ADC_NCI					0.8	1	2
NCI_Lung_72_U133A	ADC_NCI					7.92	0	2
NCI_Lung_73_U133A	ADC_NCI					5.2	0	2
NCI_Lung_74_U133A	ADC_NCI					5.36	0	2
NCI_Lung_75_U133A	ADC_NCI					1.74	1	1
NCI_Lung_76_U133A	ADC_NCI					1.86	1	2
NCI_Lung_77_U133A	ADC_NCI					5.66	1	1
NCI_Lung_78_U133A	ADC_NCI					3.03	0	2
NCI_Lung_79_U133A	ADC_NCI					1.89	1	2
NCI_Lung_8_U133A	ADC_NCI					5.77	0	1
NCI_Lung_80_U133A	ADC_NCI					2.74	0	2
NCI_Lung_81_U133A	ADC_NCI					3.18	0	2
NCI_Lung_82_U133A	ADC_NCI					4.52	1	1
NCI_Lung_83_U133A	ADC_NCI					8.01	1	1
NCI_Lung_84_U133A	ADC_NCI					4.43	0	1
NCI_Lung_85_U133A	ADC_NCI					1.04	1	2
NCI_Lung_86_U133A	ADC_NCI					2.46	0	1
NCI_Lung_89_U133A	ADC_NCI					8.96	0	2
NCI_Lung_90_U133A	ADC_NCI					4.48	0	2
NCI_Lung_91_U133A	ADC_NCI					1.82	0	2
NCI_Lung_92_U133A	ADC_NCI					4.65	0	2
NCI_Lung_93_U133A	ADC_NCI					1.75	1	1
NCI_Lung_95_U133A	ADC_NCI					0.61	1	1
NCI_Lung_96_U133A	ADC_NCI					13.33	0	2
NCI_Lung_97_U133A	ADC_NCI					5.07	0	1
NCI_Lung_98_U133A	ADC_NCI					1.77	1	1
NCI_Lung_99_U133A	ADC_NCI					4.47	0	1
NCI_lung201_U133A	ADC_NCI					3.94	0	2
NCI_lung202_U133A	ADC_NCI					4.93	1	2
NCI_lung203_U133A	ADC_NCI					4.3	0	2
NCI_lung204_U133A	ADC_NCI					3.02	1	2
NCI_lung205_U133A	ADC_NCI					0.55	1	1
NCI_lung206_U133A	ADC_NCI					4.58	1	2
NCI_lung207_U133A	ADC_NCI					0.81	1	1
NCI_lung208 _U133A	ADC_NCI					4.91	0	1
NCI_lung209_U133A	ADC_NCI					4.32	0	2
NCI_lung210_U133A	ADC_NCI					1.79	1	1
NCI_lung212_U133A	ADC_NCI					0.53	1	2
NCI_lung213_U133A	ADC_NCI					5.75	1	1
NCI_lung214_U133A	ADC_NCI					5.35	0	2
NCI_lung215_U133A	ADC_NCI					2.69	1	2
NCI_lung216_U133A	ADC_NCI					NA	0	2
NCI_lung218_U133A	ADC_NCI					4.7	0	2
NCI_lung219_U133A	ADC_NCI					5.75	0	1
NCI_lung220_U133A	ADC_NCI					4.69	0	2
NCI_lung221_U133A	ADC_NCI					5.1	0	2
NCI_lung222_U133A	ADC_NCI					4.2	0	1
NCI_lung224_U133A	ADC_NCI					6.11	0	2
NCI_lung227_U133A	ADC_NCI					5.56	0	1
NCI_lung228_U133A	ADC_NCI					6.07	0	1
NCI_lung229_U133A	ADC_NCI					1.66	1	1
NCI_lung230_U133A	ADC_NCI					2.61	1	2
NCI_lung231_U133A	ADC_NCI					3.78	1	2
NCI_lung234_U133A	ADC_NCI					7	0	2
NCI_lung235_U133A	ADC_NCI					1.05	1	2
NCI_lung236_U133A	ADC_NCI					6.49	0	1
NCI_lung237_U133A	ADC_NCI					0.93	0	2
NCI_lung238_U133A	ADC_NCI					2.54	0	1
NCI_lung239_U133A	ADC_NCI					6.13	0	1
NCI_lung240_U133A	ADC_NCI					0.97	1	2
NCI_lung246_U133A	ADC_NCI					6.22	0	2
NCI_lung247_U133A	ADC_NCI					2.66	1	1
NCI_lung249_U133A	ADC_NCI					0.19	1	1
NCI_lung258_U133A	ADC_NCI					0.74	1	2
NCI_lung259_U133A	ADC_NCI					7.68	0	1
NCI_lung263_U133A	ADC_NCI					7.51	0	1
NCI_lung267_U133A	ADC_NCI					2.08	1	2
NCI_lung268_U133A	ADC_NCI					3.5	1	2
NCI_lung269_U133A	ADC_NCI					1.02	1	2
NCI_lung270_U133A	ADC_NCI					0.23	1	2
NCI_lung271_U133A	ADC_NCI					8	1	2
NCI_lung272_U133A	ADC_NCI					5.51	1	2
NCI_lung273_U133A	ADC_NCI					5.72	1	2
NCI_lung274_U133A	ADC_NCI					4	1	2
NCI_lung275_U133A	ADC_NCI					2.56	1	1
NCI_lung276_U133A	ADC_NCI					6.74	1	2
NCI_lung277_U133A	ADC_NCI					0.98	1	2
NCI_lung278_U133A	ADC_NCI					2.77	1	2
NCI_lung280_U133A	ADC_NCI					3.54	1	1
NCI_lung281_U133	ADC_NCI					10.2	1	2
NCI_lung282_U133	ADC_NCI					2.52	1	2
NCI_lung283_U133	ADC_NCI					6.54	1	2
NCI_lung285_U133	ADC_NCI					6.1	1	1
NCI_lung286_U133	ADC_NCI					5.43	1	1
NCI_lung288 _U133	ADC_NCI					12.15	0	2
NCI_lung289_U133	ADC_NCI					6.14	1	2
NCI_lung290_U133	ADC_NCI					0.28	1	2
NCI_lung291_U133	ADC_NCI					1.63	1	1
NCI_lung292_U133	ADC_NCI					0.7	1	2
NCI_lung293_U133	ADC_NCI					2.24	1	2
NCI_lung294_U133	ADC_NCI					10.82	0	2
NCI_lung295_U133	ADC_NCI					1.63	1	2
NCI_Lung296_U133	ADC_NCI					8.78	1	2
NCI_Lung297_U133	ADC_NCI					13.13	1	2
NCI_Lung298_U133	ADC_NCI					10.04	1	2
NCI_Lung299_U133	ADC_NCI					3.98	1	1
NCI_Lung300_U133	ADC_NCI					10.83	1	2
NCI_Lung304_U133	ADC_NCI					4.36	0	2
NCI_Lung305_U133	ADC_NCI					5.78	0	1
NCI_Lung306_U133	ADC_NCI					2.16	1	2
NCI_Lung307_U133	ADC_NCI					10.15	0	2
NCI_Lung309_U133	ADC_NCI					2.72	1	2
NCI_Lung31_U133A	ADC_NCI					4.92	1	1
NCI_Lung310_U133	ADC_NCI					3.35	1	2
NCI_Lung311_U133	ADC_NCI					1.21	1	2
NCI_Lung312_U133	ADC_NCI					0.77	1	2
NCI_Lung313_U133	ADC_NCI					1.58	1	2
NCI_Lung314_U133A	ADC_NCI					10.1	0	2
NCI_Lung318_U133A	ADC_NCI					0.75	1	2
NCI_Lung319_U133A	ADC_NCI					8.13	0	2
NCI_Lung32_U133A	ADC_NCI					7.72	1	2
NCI_Lung320_U133A	ADC_NCI					14.66	0	1
NCI_Lung321_U133A	ADC_NCI					3.78	1	2
NCI_Lung33_U133A	ADC_NCI					0.33	1	2
NCI_Lung34_U133A	ADC_NCI					1.4	1	2
NCI_Lung35_U133A	ADC_NCI					5.17	0	2
NCI_Lung36_U133A	ADC_NCI					5.19	1	2
NCI_Lung37_U133A	ADC_NCI					5.98	0	2
NCI_Lung38_U133A	ADC_NCI					7	0	2
NCI_Lung39_U133A	ADC_NCI					1.55	1	1
NCI_Lung40_U133A	ADC_NCI					3.82	1	2
NCI_Lung41_U133A	ADC_NCI					1.72	1	2
NCI_Lung42_U133A	ADC_NCI					9.21	0	2
NCI_Lung43_U133A	ADC_NCI					11.13	0	2
NCI_Lung44_U133A	ADC_NCI					5.88	1	1
NCI_Lung45_U133A	ADC_NCI					4.34	0	1
NCI_Lung46_U133A	ADC_NCI					1.47	1	2
NCI_Lung47_U133A	ADC_NCI					1.41	1	2
NCI_Lung48_U133A	ADC_NCI					7.23	0	1
NCI_Lung49_U133A	ADC_NCI					8.62	0	1
NCI_Lung50_U133A	ADC_NCI					9.8	0	2
NCI_Lung51_U133A	ADC_NCI					9.65	1	1
NCI_Lung52_U133A	ADC_NCI					1.58	1	1
NCI_Lung53_U133A	ADC_NCI					7.01	1	1
NCI_Lung54_U133A	ADC_NCI					12.78	0	2
NCI_Lung55_U133A	ADC_NCI					12.83	0	2
NCI_Lung56_U133A	ADC_NCI					13.55	0	1
NCI_Lung57_U133A	ADC_NCI					5.32	0	1
NCI_Lung58_U133A	ADC_NCI					11.04	1	2
NCI_U133A_100L	ADC_NCI					4	1	1
NCI_U133A_101L	ADC_NCI					4.75	0	1
NCI_U133A_102L	ADC_NCI					3.58	0	1
NCI_U133A_103L	ADC_NCI					3.42	0	1
NCI_U133A_106L	ADC_NCI					3.58	0	1
NCI_U133A_107L	ADC_NCI					2.67	0	2
NCI_U133A_10L	ADC_NCI					7.67	0	1
NCI_U133A_11L	ADC_NCI					5.42	0	2
NCI_U133A_12L	ADC_NCI					3.58	0	2
NCI_U133A_13L	ADC_NCI					5.75	0	2
NCI_U133A_14L	ADC_NCI					3.33	1	2
NCI_U133A_15L	ADC_NCI					1.75	1	2
NCI_U133A_16L	ADC_NCI					2.42	1	2
NCI_U133A_17L	ADC_NCI					2.17	1	2
NCI_U133A_18L	ADC_NCI					6.42	0	2
NCI_U133A_19L	ADC_NCI					0.17	1	2
NCI_U133A_1L	ADC_NCI					1.33	1	2
NCI_U133A_20L	ADC_NCI					5.5	0	1
NCI_U133A_21L	ADC_NCI					1.17	1	1
NCI_U133A_22L	ADC_NCI					2.75	0	1
NCI_U133A_23L	ADC_NCI					7.08	0	2
NCI_U133A_24L	ADC_NCI					5.5	0	1
NCI_U133A_25L	ADC_NCI					1.25	0	1
NCI_U133A_26L	ADC_NCI					7.58	0	2
NCI_U133A_27L	ADC_NCI					5.67	1	1
NCI_U133A_28L	ADC_NCI					2.75	0	1
NCI_U133A_29L	ADC_NCI					2	1	2
NCI_U133A_2L	ADC_NCI					6	0	2
NCI_U133A_30L	ADC_NCI					5.17	0	1
NCI_U133A_31L	ADC_NCI					9.5	1	2
NCI_U133A_32L	ADC_NCI					0.33	1	1
NCI_U133A_33L	ADC_NCI					1.67	1	2
NCI_U133A_34L	ADC_NCI					4.33	1	2
NCI_U133A_35L	ADC_NCI					7.75	0	2
NCI_U133A_37L_Rep	ADC_NCI					1.17	1	2
NCI_U133A_38L	ADC_NCI					8.33	0	1
NCI_U133A_39L	ADC_NCI					2.75	0	1
NCI_U133A_3L	ADC_NCI					3.92	0	1
NCI_U133A_40L	ADC_NCI					2.67	1	1
NCI_U133A_41L	ADC_NCI					5	0	1
NCI_U133A_42L	ADC_NCI					4.17	0	1
NCI_U133A_43L	ADC_NCI					1.25	1	2
NCI_U133A_44L	ADC_NCI					3.08	0	1
NCI_U133A_45L	ADC_NCI					4.5	0	1
NCI_U133A_46L	ADC_NCI					2.58	0	1
NCI_U133A_47L	ADC_NCI					3.17	0	2
NCI_U133A_48L	ADC_NCI					9.58	0	1
NCI_U133A_49L	ADC_NCI					3	0	1
NCI_U133A_4L	ADC_NCI					4.33	1	1
NCI_U133A_50L	ADC_NCI					4	1	1
NCI_U133A_51L	ADC_NCI					1.58	1	1
NCI_U133A_52L	ADC_NCI					7.58	0	1
NCI_U133A_53L	ADC_NCI					17	1	2
NCI_U133A_54L	ADC_NCI					4.17	0	1
NCI_U133A_55L	ADC_NCI					6.67	0	2
NCI_U133A_56L	ADC_NCI					3.5	1	1
NCI_U133A_57L	ADC_NCI					5	0	2
NCI_U133A_58L	ADC_NCI					2.17	0	2
NCI_U133A_59L	ADC_NCI					5.17	1	2
NCI_U133A_5L	ADC_NCI					3.25	1	2
NCI_U133A_60L	ADC_NCI					1.83	0	2
NCI_U133A_61L	ADC_NCI					5.25	0	1
NCI_U133A_62L	ADC_NCI					5.67	0	1
NCI_U133A_63L	ADC_NCI					0.58	0	1
NCI_U133A_64L	ADC_NCI					4.33	1	1
NCI_U133A_65L	ADC_NCI					3	0	1
NCI_U133A_66L	ADC_NCI					1.25	1	2
NCI_U133A_67L	ADC_NCI					1.67	1	2
NCI_U133A_68L	ADC_NCI					3.42	0	2
NCI_U133A_69L	ADC_NCI					2.08	1	2
NCI_U133A_6L	ADC_NCI					5.5	0	1
NCI_U133A_70L	ADC_NCI					3.5	0	2
NCI_U133A_71L	ADC_NCI					4.25	1	1
NCI_U133A_72L	ADC_NCI					4.17	0	2
NCI_U133A_73L	ADC_NCI					4.75	1	1
NCI_U133A_74L	ADC_NCI					1.08	1	2
NCI_U133A_75L	ADC_NCI					6.5	1	1
NCI_U133A_76L	ADC_NCI					4	0	1
NCI_U133A_77L	ADC_NCI					2.75	1	1
NCI_U133A_78L	ADC_NCI					3.08	0	1
NCI_U133A_79L	ADC_NCI					1.42	1	1
NCI_U133A_7L	ADC_NCI					3.67	0	1
NCI_U133A_80L	ADC_NCI					2	1	2
NCI_U133A_81L	ADC_NCI					3.67	0	1
NCI_U133A_82L	ADC_NCI					2.5	0	2
NCI_U133A_83L	ADC_NCI					4.17	0	2
NCI_U133A_84L	ADC_NCI					7.33	0	2
NCI_U133A_85L	ADC_NCI					3.5	0	1
NCI_U133A_86L	ADC_NCI					3.83	0	1
NCI_U133A_87L	ADC_NCI					4.67	0	1
NCI_U133A_88L	ADC_NCI					3.33	0	1
NCI_U133A_89L	ADC_NCI					3.17	0	1
NCI_U133A_8L	ADC_NCI					5.83	0	1
NCI_U133A_90L	ADC_NCI					3.58	0	2
NCI_U133A_91L	ADC_NCI					4.58	0	1
NCI_U133A_92L	ADC_NCI					1.42	1	2
NCI_U133A_93L	ADC_NCI					3	0	1
NCI_U133A_94L_Rep	ADC_NCI					0.83	1	1
NCI_U133A_95L	ADC_NCI					1.92	1	2
NCI_U133A_96L	ADC_NCI					5.17	0	1
NCI_U133A_97L	ADC_NCI					5.33	0	1
NCI_U133A_98L	ADC_NCI					7.08	0	1
NCI_U133A_99L	ADC_NCI					3.92	1	2
NCI_U133A_9L	ADC_NCI					6.25	0	1
