# Supplementary material for: Gene Expression Profiling in Human Lung Development: An Abundant Resource for Lung Adenocarcinoma Prognosis
Source: PLoS One. 2014 Aug 20;9(8):e105639. doi: 10.1371/journal.pone.0105639 (PMC4139381; doi:10.1371/journal.pone.0105639)
Supplement: Table S2 — The global genes divided into 27 PTNs. (XLSX) [file pone.0105639.s003.xlsx]

## Sheet: genes_in_27pats
ProbeID	GeneSymbol	EntrezGene	PTN	ADC related
A_23_P100001	FAM174B	400451	19	not
A_23_P100022	SV2B	9899	19	not
A_23_P100056	RBPMS2	348093	2	not
A_23_P100074	AVEN	57099	4	not
A_23_P100127	CASC5	57082	2	up in ADC
A_23_P100141	UNKL	64718	6	not
A_23_P100189	PRM1	5619	15	not
A_23_P100196	USP10	9100	4	not
A_23_P100220	ESRP2	80004	21	not
A_23_P100240	CDH16	1014	18	not
A_23_P10025	NELL2	4753	9	not
A_23_P100263	CMIP	80790	11	not
A_23_P100292	ZNF598	90850	12	not
A_23_P100315	DECR2	26063	14	up in ADC
A_23_P100326	C16orf35	8131	5	not
A_23_P100341	ORC6L	23594	12	up in ADC
A_23_P100355	PPP4C	5531	5	up in ADC
A_23_P100386	IL34	146433	21	not
A_23_P100408	NTN3	4917	14	not
A_23_P100420	ZCCHC14	23174	14	not
A_23_P100441	FAM192A	80011	5	down in ADC
A_23_P100455	MTHFSD	64779	6	up in ADC
A_23_P100478	MYST1	84148	14	not
A_23_P100486	VKORC1	79001	21	not
A_23_P100499	ROGDI	79641	14	not
A_23_P100501	HMOX2	3163	21	not
A_23_P100576	PSMB3	5691	14	not
A_23_P100583	LPO	4025	11	not
A_23_P10062	MGAT4C	25834	6	not
A_23_P100632	HN1	51155	10	up in ADC
A_23_P100642	PNMT	5409	26	down in ADC
A_23_P100654	ZBTB4	57659	27	down in ADC
A_23_P100660	SERPINF1	5176	21	not
A_23_P100676	SMG6	23293	6	not
A_23_P100693	HELZ	9931	23	not
A_23_P100704	MAPK7	5598	14	not
A_23_P100711	PMP22	5376	20	down in ADC
A_23_P100730	SKAP1	8631	21	not
A_23_P100754	SMURF2	64750	14	not
A_23_P100764	SLC25A39	51629	14	up in ADC
A_23_P10077	PNPLA2	57104	23	not
A_23_P100802	CCDC56	28958	14	not
A_23_P100883	SUZ12	23512	5	not
A_23_P100935	AIPL1	23746	6	not
A_23_P100959	ZFP3	124961	11	not
A_23_P100963	SPNS3	201305	25	not
A_23_P100990	KRT38	8687	14	not
A_23_P101007	NOTUM	147111	6	up in ADC
A_23_P101013	TMC6	11322	21	up in ADC
A_23_P101038	KRTAP9-3	83900	14	not
A_23_P101048	KRTAP3-2	83897	14	not
A_23_P101054	KRT34	3885	14	not
A_23_P101073	OR1E1	8387	14	not
A_23_P101084	SPATA22	84690	14	not
A_23_P101093	COPZ2	51226	19	not
A_23_P101111	CTDP1	9150	21	not
A_23_P101131	GRP	2922	18	not
A_23_P101185	NARS	4677	14	not
A_23_P101193	MYO5B	4645	25	not
A_23_P101208	CYB5A	1528	25	down in ADC
A_23_P101237	C18orf21	83608	5	not
A_23_P101240	VSIG10L	147645	14	not
A_23_P101253	ZNF614	80110	6	not
A_23_P10127	SFRP1	6422	4	not
A_23_P101272	ZNF446	55663	6	not
A_23_P101297	EML2	24139	25	not
A_23_P101303	LRRC68	284352	14	up in ADC
A_23_P101319	ZNF285A	26974	6	not
A_23_P101321	ARHGEF1	9138	21	not
A_23_P101332	KRI1	65095	7	up in ADC
A_23_P101342	ATG4D	84971	6	not
A_23_P10135	NKIRAS2	28511	6	not
A_23_P101351	ZNF426	79088	11	up in ADC
A_23_P101374	CYP2S1	29785	22	not
A_23_P101380	B3GNT8	374907	25	not
A_23_P1014	C1orf97	84791	10	up in ADC
A_23_P101407	C3	718	23	down in ADC
A_23_P101427	EVI5L	115704	21	not
A_23_P101461	CCDC130	81576	14	not
A_23_P101476	ZNF442	79973	6	up in ADC
A_23_P101480	MAST1	22983	2	up in ADC
A_23_P101505	KLK11	11012	27	down in ADC
A_23_P101516	KCNC3	3748	4	not
A_23_P101521	C19orf41	126123	14	not
A_23_P101532	RPS11	6205	21	not
A_23_P101551	BCAT2	587	14	up in ADC
A_23_P10156	CHMP6	79643	14	not
A_23_P101564	FGF21	26291	14	not
A_23_P101573	SPACA4	171169	6	not
A_23_P101615	ZNF565	147929	14	not
A_23_P101623	ZNF667	63934	6	not
A_23_P101636	KIR3DL2	3812	14	not
A_23_P101642	PTPRH	5794	7	up in ADC
A_23_P101655	ACTN4	81	25	not
A_23_P101683	CLC	1178	11	not
A_23_P101699	HDGFRP2	84717	6	not
A_23_P101707	PLIN3	10226	14	up in ADC
A_23_P10172	PRSS50	29122	6	not
A_23_P101742	MRPL54	116541	21	not
A_23_P101759	FUT5	2527	21	up in ADC
A_23_P101761	KISS1R	84634	11	not
A_23_P101774	SLC5A5	6528	11	not
A_23_P101783	IL12RB1	3594	15	down in ADC
A_23_P101796	SYDE1	85360	13	not
A_23_P101806	HPN	3249	23	not
A_23_P101811	ZNF14	7561	11	not
A_23_P10182	ACOX2	8309	11	not
A_23_P101829	LPAR2	9170	5	not
A_23_P101871	FBXO17	115290	2	down in ADC
A_23_P101893	FBN3	84467	2	not
A_23_P10194	SEZ6L2	26470	22	up in ADC
A_23_P101943	ARL5A	26225	21	not
A_23_P101950	MDH1	4190	10	not
A_23_P101960	ZFP36L2	678	21	not
A_23_P101972	CAPN13	92291	25	not
A_23_P101992	MARCO	8685	21	down in ADC
A_23_P102000	CXCR4	7852	22	not
A_23_P102017	ERMN	57471	14	not
A_23_P102058	MATN3	4148	14	not
A_23_P10206	HAS2	3037	5	not
A_23_P102060	SSFA2	6744	21	down in ADC
A_23_P10211	SLC2A13	114134	21	not
A_23_P102113	WNT10A	80326	14	not
A_23_P102122	ARPC2	10109	21	not
A_23_P102172	CPO	130749	14	not
A_23_P102202	MSH6	2956	1	not
A_23_P102235	SNRPG	6637	5	not
A_23_P102242	2013-03-07	64844	14	not
A_23_P102258	MRPL53	116540	14	not
A_23_P102262	MRPL19	9801	14	not
A_23_P102286	LHCGR	3973	14	not
A_23_P10232	BANK1	55024	25	not
A_23_P102320	NUP35	129401	5	not
A_23_P102331	SCN7A	6332	26	down in ADC
A_23_P102351	CHST10	9486	6	not
A_23_P102364	NGEF	25791	3	up in ADC
A_23_P102391	SLC40A1	30061	24	down in ADC
A_23_P102404	CCT7	10574	4	not
A_23_P102412	PLEKHA3	65977	19	not
A_23_P102420	CCT4	10575	4	not
A_23_P102439	ASTL	431705	14	not
A_23_P102462	FBLN7	129804	7	not
A_23_P102471	MSH2	4436	1	not
A_23_P102481	CTLA4	1493	14	up in ADC
A_23_P102508	SLC5A6	8884	4	up in ADC
A_23_P102517	PDE6D	5147	5	not
A_23_P102571	SLC2A4RG	56731	5	not
A_23_P102582	C20orf24	55969	10	not
A_23_P102611	WISP2	8839	26	down in ADC
A_23_P102622	MATN4	8785	14	not
A_23_P102634	WFDC6	140870	14	not
A_23_P102694	DEFB129	140881	11	not
A_23_P102706	SNPH	9751	21	not
A_23_P102731	SMOX	54498	2	not
A_23_P102769	C20orf72	92667	3	up in ADC
A_23_P102770	NAA20	51126	21	not
A_23_P102832	CEP250	11190	1	up in ADC
A_23_P102842	NFS1	9054	7	up in ADC
A_23_P102864	PRSS7	5651	14	not
A_23_P102876	CCT8	10694	7	not
A_23_P102884	SYNJ1	8867	14	not
A_23_P102890	MRPS6	64968	4	not
A_23_P1029	MFAP2	4237	6	not
A_23_P10291	CTSE	1510	15	not
A_23_P102919	B3GALT5	10317	14	not
A_23_P102925	PWP2	5822	10	not
A_23_P102937	SUMO3	6612	13	not
A_23_P102950	RSPH1	89765	23	not
A_23_P102965	BCL2L13	23786	15	not
A_23_P102973	DGCR14	8220	2	up in ADC
A_23_P102994	PI4KA	5297	14	not
A_23_P103011	RAB36	9609	6	not
A_23_P103034	CRYBA4	1413	14	not
A_23_P10305	CTPS2	56474	3	not
A_23_P103062	RNF185	91445	11	not
A_23_P103070	YWHAH	7533	12	not
A_23_P103084	TOM1	10043	14	not
A_23_P103099	RBM9	23543	2	not
A_23_P103110	MAFF	23764	23	not
A_23_P103120	GTPBP1	9567	7	not
A_23_P103131	SMCR7L	54471	12	not
A_23_P103149	ACO2	50	21	not
A_23_P103172	TYW3	127253	14	not
A_23_P103201	PNRC2	55629	21	down in ADC
A_23_P103226	FAAH	2166	24	not
A_23_P103232	DUSP23	54935	21	not
A_23_P103248	PIGM	93183	14	not
A_23_P103256	CFHR3	10878	27	not
A_23_P103276	KTI12	112970	11	not
A_23_P103282	TMEM59	9528	25	not
A_23_P103310	S100A7	6278	14	not
A_23_P103315	LCE1A	353131	15	not
A_23_P103349	OCLM	10896	14	not
A_23_P103361	LCK	3932	27	not
A_23_P103398	PSEN2	5664	15	not
A_23_P103424	RGS8	85397	6	not
A_23_P103433	OSCP1	127700	17	not
A_23_P103442	MEAF6	64769	21	not
A_23_P103454	NBPF3	84224	12	not
A_23_P103465	PLA2G5	5322	15	down in ADC
A_23_P103476	UBIAD1	29914	14	not
A_23_P103486	CYP2J2	1573	14	not
A_23_P103503	MDM4	4194	14	up in ADC
A_23_P103511	C1orf226	400793	5	not
A_23_P103522	SELL	6402	14	not
A_23_P103532	GPR161	23432	5	not
A_23_P103561	NAV1	89796	7	up in ADC
A_23_P103588	HMGCS2	3158	21	not
A_23_P103601	MAN1C1	57134	22	down in ADC
A_23_P103617	ANXA9	8416	23	not
A_23_P103628	HEATR1	55127	4	up in ADC
A_23_P103631	EBNA1BP2	10969	12	not
A_23_P103661	YY1AP1	55249	14	up in ADC
A_23_P103672	NES	10763	10	down in ADC
A_23_P103698	ROBLD3	28956	21	not
A_23_P103703	HSPB7	27129	25	down in ADC
A_23_P103756	OVGP1	5016	16	up in ADC
A_23_P103765	FCER1A	2205	25	down in ADC
A_23_P103775	LRRC8C	84230	14	not
A_23_P103812	FAM5C	339479	19	down in ADC
A_23_P103837	UBAP2L	9898	7	up in ADC
A_23_P10385	DTL	51514	3	not
A_23_P103864	TTC13	79573	14	up in ADC
A_23_P103877	LRRC38	126755	8	not
A_23_P103885	AURKAIP1	54998	5	up in ADC
A_23_P103897	SPATA1	64173	21	not
A_23_P103905	UFC1	51506	14	not
A_23_P103919	B4GALT3	8703	6	up in ADC
A_23_P103932	FGR	2268	27	down in ADC
A_23_P103942	DNAJC11	55735	4	up in ADC
A_23_P103968	AKR7A3	22977	14	not
A_23_P103971	CYP4Z1	199974	21	not
A_23_P103981	HIST2H2AA4	723790	16	up in ADC
A_23_P104022	TSEN15	116461	5	not
A_23_P104046	BPNT1	10380	14	up in ADC
A_23_P104054	C1orf9	51430	7	not
A_23_P104065	ICMT	23463	5	up in ADC
A_23_P104073	S100A3	6274	14	not
A_23_P104086	CROCC	9696	6	not
A_23_P104098	SYT2	127833	14	not
A_23_P104109	RPS6KC1	26750	14	up in ADC
A_23_P104116	RBM8A	9939	7	not
A_23_P104138	ZNF678	339500	3	not
A_23_P104146	ZMYM4	9202	2	not
A_23_P104151	TMEM69	51249	6	up in ADC
A_23_P104188	ELF3	1999	23	not
A_23_P104201	YME1L1	10730	14	not
A_23_P104224	A1CF	29974	14	not
A_23_P104275	SLC16A12	387700	14	not
A_23_P104282	FAM178A	55719	5	up in ADC
A_23_P1043	C1orf106	55765	3	up in ADC
A_23_P104318	DDIT4	54541	14	down in ADC
A_23_P104323	MGMT	4255	14	not
A_23_P104351	FAM45A	404636	12	not
A_23_P104362	ECHS1	1892	15	not
A_23_P104372	DNAJC9	23234	4	not
A_23_P104387	GHITM	27069	14	not
A_23_P104413	DUX4	22947	14	not
A_23_P10442	OSBPL1A	114876	14	down in ADC
A_23_P104438	MYPN	84665	14	not
A_23_P104445	PIK3AP1	118788	21	not
A_23_P104451	DDX50	79009	5	not
A_23_P104464	ALOX5	240	21	down in ADC
A_23_P104471	DUSP13	51207	7	not
A_23_P104522	NEBL	10529	21	down in ADC
A_23_P104563	CPT1A	1374	24	not
A_23_P104579	CDK2AP2	10263	23	not
A_23_P10458	C22orf26	55267	6	not
A_23_P104583	CORO1B	57175	14	not
A_23_P104594	SCT	6343	17	not
A_23_P104607	PSMC3	5702	5	not
A_23_P104617	GYLTL1B	120071	14	not
A_23_P104624	ENDOD1	23052	24	not
A_23_P10463	NDUFS5	4725	12	not
A_23_P104641	C11orf2	738	21	not
A_23_P104651	CDCA5	113130	2	up in ADC
A_23_P104676	SF3A1	10291	7	not
A_23_P104689	RELA	5970	21	not
A_23_P104692	PELI3	246330	15	not
A_23_P104705	SLC29A2	3177	15	not
A_23_P104734	STT3A	3703	6	up in ADC
A_23_P104741	KIRREL3	84623	7	not
A_23_P104762	YAP1	10413	16	not
A_23_P104798	IL18	3606	25	not
A_23_P104804	ZBTB16	7704	15	down in ADC
A_23_P104819	TREH	11181	14	not
A_23_P104845	CHRM4	1132	14	not
A_23_P104876	SPA17	53340	14	not
A_23_P104881	ROBO4	54538	26	down in ADC
A_23_P104892	EIF4G2	1982	10	not
A_23_P104942	TMX2	51075	14	not
A_23_P10497	ATP9B	374868	14	not
A_23_P104972	MS4A5	64232	15	down in ADC
A_23_P104996	BEST1	7439	27	not
A_23_P105002	ROM1	6094	24	not
A_23_P105012	HRASLS2	54979	14	not
A_23_P105028	ATL3	25923	14	up in ADC
A_23_P105044	MRPL23	6150	14	not
A_23_P10506	HPGDS	27306	21	not
A_23_P105118	OR51G1	79324	15	not
A_23_P105138	CAT	847	25	down in ADC
A_23_P105144	SCUBE2	57758	16	not
A_23_P10518	TFDP3	51270	11	not
A_23_P105184	ARAP1	116985	26	not
A_23_P105197	CAPN5	726	11	not
A_23_P105212	THRSP	7069	19	not
A_23_P105251	GLI1	2735	8	not
A_23_P105264	ETV6	2120	14	not
A_23_P105276	ZNF84	7637	6	up in ADC
A_23_P105307	DGKA	1606	19	up in ADC
A_23_P105313	EIF2B1	1967	5	not
A_23_P105382	THAP2	83591	6	up in ADC
A_23_P105392	CCT2	10576	4	not
A_23_P105409	MAP3K12	7786	2	not
A_23_P105423	KIAA0748	9840	21	not
A_23_P105442	GRASP	160622	26	down in ADC
A_23_P105453	KRT73	319101	14	not
A_23_P105475	SLCO1B3	28234	14	not
A_23_P105495	TAS2R14	50840	14	not
A_23_P105519	WBP11	51729	7	not
A_23_P105524	PLCZ1	89869	14	not
A_23_P105535	WDR51B	282809	14	not
A_23_P105545	VAMP1	6843	11	not
A_23_P105562	VWF	7450	27	down in ADC
A_23_P105571	CHPT1	56994	15	down in ADC
A_23_P105583	C12orf32	83695	2	up in ADC
A_23_P10559	AATK	9625	19	down in ADC
A_23_P105592	MVK	4598	10	not
A_23_P105619	TMEM116	89894	15	not
A_23_P105625	COQ5	84274	7	not
A_23_P105646	ATF1	466	14	not
A_23_P105651	PDZRN4	29951	7	not
A_23_P105664	CCDC59	29080	14	not
A_23_P105691	GPRC5D	55507	7	not
A_23_P105705	FGF6	2251	14	not
A_23_P105747	APPL2	55198	6	not
A_23_P105794	EPSTI1	94240	21	not
A_23_P105803	FGF9	2254	3	not
A_23_P105833	BIVM	54841	19	not
A_23_P105862	FRY	10129	25	down in ADC
A_23_P105873	TRPC4	7223	7	not
A_23_P105886	RP11-45B20.2	387911	11	not
A_23_P105900	BTF3L1	690	14	not
A_23_P10591	METRNL	284207	21	not
A_23_P105923	DIO3	1735	7	down in ADC
A_23_P105939	C14orf73	91828	21	not
A_23_P105963	AK7	122481	23	not
A_23_P105973	SERPINA11	256394	14	not
A_23_P106002	NFKBIA	4792	27	down in ADC
A_23_P106016	PRKD1	5587	7	down in ADC
A_23_P106024	JAG2	3714	21	not
A_23_P106042	CMTM5	116173	6	down in ADC
A_23_P106056	DAD1	1603	21	not
A_23_P106080	RNASE7	84659	11	not
A_23_P106103	AKAP5	9495	14	not
A_23_P106117	SIX6	4990	6	not
A_23_P106127	KIAA0586	9786	4	not
A_23_P106131	KTN1	3895	15	not
A_23_P106145	ERO1L	30001	14	up in ADC
A_23_P106158	L2HGDH	79944	14	not
A_23_P106162	C14orf106	55320	5	not
A_23_P106194	FOS	2353	15	not
A_23_P106204	GSTZ1	2954	5	not
A_23_P106226	CHMP4A	29082	21	not
A_23_P106236	PRO1768	29018	6	not
A_23_P106241	TRIP11	9321	14	not
A_23_P106258	C14orf68	283600	14	not
A_23_P106280	FLJ10038	55056	12	down in ADC
A_23_P106322	CPEB1	64506	14	down in ADC
A_23_P106362	AQP9	366	26	not
A_23_P106371	GOLGA6A	342096	14	not
A_23_P106389	SEMA7A	8482	14	not
A_23_P106391	THAP10	56906	6	not
A_23_P10640	ENPP7	339221	14	not
A_23_P106405	NDN	4692	11	down in ADC
A_23_P106433	RCCD1	91433	5	not
A_23_P106463	OAZ2	4947	14	not
A_23_P10647	CYTL1	54360	13	not
A_23_P106472	DNM1P35	100128285	14	not
A_23_P106481	TMEM85	51234	21	down in ADC
A_23_P106497	IREB2	3658	7	not
A_23_P106505	LCMT2	9836	5	not
A_23_P106522	INO80	54617	14	not
A_23_P106532	CHST14	113189	5	not
A_23_P106544	C16orf61	56942	14	not
A_23_P106562	GALNS	2588	14	not
A_23_P106575	GOT2	2806	4	up in ADC
A_23_P106617	WFDC1	58189	26	down in ADC
A_23_P106629	IGSF6	10261	21	not
A_23_P106633	DDX28	55794	12	not
A_23_P106656	CA7	766	14	not
A_23_P106661	CMTM1	113540	14	up in ADC
A_23_P106675	PLCG2	5336	25	not
A_23_P106682	EMP2	2013	25	down in ADC
A_23_P106694	CHMP1A	5119	12	not
A_23_P106708	RPS2	6187	21	not
A_23_P106720	TBL3	10607	6	up in ADC
A_23_P106727	RAB11FIP3	9727	12	not
A_23_P106737	LUC7L	55692	2	not
A_23_P106741	PSMD7	5713	10	not
A_23_P106761	CORO1A	11151	21	not
A_23_P106773	SULT1A2	6799	25	down in ADC
A_23_P106798	SIAH1	6477	14	not
A_23_P106806	PRSS27	83886	6	not
A_23_P106822	NOB1	28987	6	not
A_23_P106835	BBS2	583	14	not
A_23_P106844	MT2A	4502	21	not
A_23_P10685	HSPBP1	23640	15	not
A_23_P106859	COX4NB	10328	14	not
A_23_P106874	PMFBP1	83449	15	not
A_23_P106887	FUS	2521	5	not
A_23_P106898	ORAI3	93129	16	not
A_23_P106906	PPL	5493	25	down in ADC
A_23_P106922	CHST6	4166	6	not
A_23_P106933	ACSM1	116285	23	not
A_23_P106973	2013-09-09	10801	10	not
A_23_P10699	SNX12	29934	14	not
A_23_P106998	MRPS23	51649	5	not
A_23_P10701	APBB2	323	15	not
A_23_P107036	TMEM11	8834	14	not
A_23_P107051	TCAP	8557	21	not
A_23_P107064	TNK1	8711	18	up in ADC
A_23_P107073	RPA1	6117	4	not
A_23_P107102	KIF2B	84643	14	not
A_23_P107116	RNF112	7732	11	down in ADC
A_23_P107132	RCVRN	5957	11	not
A_23_P107154	USP32	84669	7	up in ADC
A_23_P107173	MEOX1	4222	7	not
A_23_P1072	ATP1A1	476	22	not
A_23_P107206	STAT3	6774	25	not
A_23_P107214	RAB5C	5878	21	not
A_23_P107283	HOXB2	3212	2	not
A_23_P107295	LRRC37B	114659	14	not
A_23_P107307	SLC13A2	9058	11	not
A_23_P107322	CORO6	84940	14	not
A_23_P107350	SLC2A4	6517	6	not
A_23_P107351	LOC728392	728392	2	not
A_23_P107369	KIF1C	10749	15	not
A_23_P107394	HES7	84667	14	not
A_23_P107401	TIMP2	7077	21	not
A_23_P107421	TK1	7083	5	up in ADC
A_23_P10743	PDE6B	5158	14	not
A_23_P107443	KRTAP9-8	83901	6	not
A_23_P107454	KRTAP3-1	83896	14	not
A_23_P107465	KRT31	3881	21	not
A_23_P107483	OR3A3	8392	21	not
A_23_P107513	CEP76	79959	7	not
A_23_P107531	LOXHD1	125336	14	not
A_23_P107552	KIAA1012	22878	15	not
A_23_P107587	NPC1	4864	21	not
A_23_P107597	ATP8B1	5205	21	not
A_23_P107612	RAB27B	5874	18	up in ADC
A_23_P107623	SERPINB12	89777	6	not
A_23_P107644	SNRPD1	6632	5	not
A_23_P107653	ETFB	2109	21	not
A_23_P107661	PPP2R1A	5518	5	not
A_23_P107673	ZFP28	140612	14	down in ADC
A_23_P107684	ZNF324	25799	21	not
A_23_P107693	ZNF586	54807	3	not
A_23_P107701	ERCC1	2067	14	not
A_23_P107714	MARK4	57787	6	not
A_23_P107724	ZFP112	7771	14	down in ADC
A_23_P107735	CD79A	973	14	up in ADC
A_23_P107744	S1PR5	53637	12	not
A_23_P107763	ZNF266	10781	14	not
A_23_P107775	TMEM190	147744	17	not
A_23_P107795	ATP5SL	55101	5	not
A_23_P107801	C19orf44	84167	7	not
A_23_P107847	LILRA5	353514	21	down in ADC
A_23_P107855	FIZ1	84922	2	not
A_23_P107894	YIPF2	78992	21	not
A_23_P107903	RGL3	57139	14	not
A_23_P107911	KLK10	5655	25	down in ADC
A_23_P107933	VRK3	51231	14	not
A_23_P107942	ZNF473	25888	5	not
A_23_P107959	NOSIP	51070	14	not
A_23_P107963	FUT1	2523	26	not
A_23_P107974	FUT2	2524	14	up in ADC
A_23_P107981	SULT2B1	6820	23	not
A_23_P107994	TMEM160	54958	21	not
A_23_P108028	ZNF146	7705	2	not
A_23_P108042	NCR1	9437	19	not
A_23_P108075	SLC7A10	56301	2	not
A_23_P108135	AP3D1	8943	10	not
A_23_P108143	GAMT	2593	3	up in ADC
A_23_P10815	PUM1	9698	7	not
A_23_P108157	TJP3	27134	17	not
A_23_P108170	PSG6	5675	14	up in ADC
A_23_P108180	GRIN3B	116444	14	not
A_23_P108200	RAB3A	5864	2	not
A_23_P108216	FXYD1	5348	24	down in ADC
A_23_P108221	TSSK6	83983	19	not
A_23_P108244	COX6B1	1340	21	not
A_23_P108265	OR7C2	26658	7	not
A_23_P108280	CYP4F12	66002	23	not
A_23_P108294	PPAP2C	8612	14	up in ADC
A_23_P1083	GJA4	2701	19	not
A_23_P108303	NDUFA7	4701	14	not
A_23_P108314	ADAMTS10	81794	8	not
A_23_P108326	NR2F6	2063	7	not
A_23_P108331	SGTA	6449	10	not
A_23_P108342	ZNF571	51276	6	not
A_23_P108376	THADA	63892	14	not
A_23_P108415	DARS	1615	14	not
A_23_P108427	GALNT5	11227	25	not
A_23_P108463	WDR35	57539	3	not
A_23_P108492	MARS2	92935	5	not
A_23_P108501	EPHA4	2043	7	not
A_23_P108522	FAM134A	79137	21	not
A_23_P108546	REG1P	5969	14	not
A_23_P108554	DDX1	1653	10	not
A_23_P108564	B3GALT1	8708	14	not
A_23_P10858	ANKLE2	23141	5	not
A_23_P108604	MAP4K4	9448	4	up in ADC
A_23_P108641	FAM136A	84908	6	up in ADC
A_23_P108657	WDSUB1	151525	14	not
A_23_P108662	MOGS	7841	7	not
A_23_P108673	FAM176A	84141	19	not
A_23_P108699	FSHR	2492	21	not
A_23_P10870	DOLK	22845	21	not
A_23_P108708	RNF181	51255	21	not
A_23_P10873	TLR1	7096	21	not
A_23_P108734	ALLC	55821	6	not
A_23_P108751	FHL2	2274	10	not
A_23_P108761	C2orf29	55571	4	up in ADC
A_23_P108785	ACTR3	10096	21	not
A_23_P108823	OSBPL6	114880	17	not
A_23_P108835	YPEL5	51646	25	down in ADC
A_23_P108842	DUSP2	1844	21	not
A_23_P108871	ZC3H8	84524	1	up in ADC
A_23_P108883	KCNK12	56660	14	up in ADC
A_23_P108911	TRIM54	57159	6	not
A_23_P108948	MREG	55686	23	not
A_23_P108994	RPN2	6185	7	not
A_23_P10902	FRZB	2487	7	not
A_23_P109026	KCNK15	60598	21	not
A_23_P109034	SDC4	6385	25	not
A_23_P109072	SALL4	57167	1	up in ADC
A_23_P10911	PLBD2	196463	14	not
A_23_P109122	EBF4	57593	8	not
A_23_P109133	AVP	551	6	not
A_23_P109171	BFSP1	631	5	not
A_23_P109193	NAPB	63908	14	not
A_23_P109201	C20orf3	57136	21	not
A_23_P109229	SUN5	140732	11	not
A_23_P109235	RALY	22913	14	not
A_23_P109254	RBM39	9584	7	not
A_23_P109269	LAMA5	3911	17	not
A_23_P109286	GRIK1	2897	6	not
A_23_P109304	SLC5A3	6526	6	up in ADC
A_23_P109320	DSCR6	53820	14	not
A_23_P109322	PCP4	5121	6	up in ADC
A_23_P109333	C21orf33	8209	7	not
A_23_P109345	PTTG1IP	754	21	not
A_23_P109382	GSC2	2928	6	not
A_23_P109393	ARVCF	421	14	not
A_23_P109410	THAP7	80764	14	not
A_23_P109427	GSTT2	2953	19	not
A_23_P109436	ADORA2A	135	14	down in ADC
A_23_P109442	HPS4	89781	5	not
A_23_P109452	CHEK2	11200	2	up in ADC
A_23_P10947	STAC3	246329	15	not
A_23_P109470	THOC5	8563	5	not
A_23_P109508	NCF4	4689	25	not
A_23_P109593	TBC1D22A	25771	15	not
A_23_P109606	SBF1	6305	5	up in ADC
A_23_P109636	LRIG1	26018	22	down in ADC
A_23_P109643	ABTB1	80325	25	not
A_23_P109655	TMEM22	80723	14	down in ADC
A_23_P10966	GABRB3	2562	6	not
A_23_P109682	AZI2	64343	19	down in ADC
A_23_P109768	RNF7	9616	14	not
A_23_P109774	ZBTB11	27107	23	not
A_23_P109785	NR1I2	8856	14	not
A_23_P10980	LPHN3	23284	6	down in ADC
A_23_P109812	SYN2	6854	14	not
A_23_P109821	TADA3	10474	12	not
A_23_P109843	IL5RA	3568	14	not
A_23_P109864	GHSR	2693	15	not
A_23_P109881	ITIH4	3700	21	not
A_23_P109895	SLC26A6	65010	10	up in ADC
A_23_P109907	ILDR1	286676	21	not
A_23_P109913	CXCR6	10663	25	not
A_23_P109928	PSMD6	9861	10	not
A_23_P109964	CCDC54	84692	14	not
A_23_P109974	RAB6B	51560	6	not
A_23_P110005	NICN1	84276	14	not
A_23_P110022	GATA2	2624	22	down in ADC
A_23_P110031	ZNF589	51385	7	not
A_23_P11005	ADAMTS7	11173	14	not
A_23_P110052	FOXL2	668	7	not
A_23_P110062	EIF2B5	8893	14	not
A_23_P110076	WDR53	348793	5	not
A_23_P110090	WDR52	55779	14	not
A_23_P110108	SLC12A8	84561	14	up in ADC
A_23_P110122	CCNG2	901	3	not
A_23_P110167	MGST2	4258	14	not
A_23_P110175	CTSO	1519	21	down in ADC
A_23_P110184	SC4MOL	6307	7	not
A_23_P110196	HERC5	51191	23	not
A_23_P1102	ACTA1	58	7	not
A_23_P110212	ACSL1	2180	21	not
A_23_P110234	CSN1S1	1446	21	down in ADC
A_23_P110243	METTL14	57721	15	not
A_23_P11025	ZNF185	7739	11	not
A_23_P110253	KIT	3815	23	down in ADC
A_23_P110266	C4orf31	79625	23	down in ADC
A_23_P110299	TACR3	6870	14	not
A_23_P110319	CWH43	80157	19	not
A_23_P11032	SLC9A7	84679	23	up in ADC
A_23_P110345	CHIC2	26511	14	not
A_23_P110362	MAPKSP1	8649	14	not
A_23_P110403	PDLIM3	27295	21	not
A_23_P110412	TMEM150C	441027	14	not
A_23_P110433	PPWD1	23398	5	not
A_23_P110445	APBB3	10307	4	not
A_23_P110462	PCDHB1	29930	21	down in ADC
A_23_P110473	NAIP	4671	14	not
A_23_P110492	2013-03-06	10299	14	not
A_23_P110504	CLPTM1L	81037	21	not
A_23_P110531	FST	10468	7	not
A_23_P110557	UNC5A	90249	14	not
A_23_P110569	TRIM36	55521	3	not
A_23_P110571	MAST4	375449	19	not
A_23_P110585	PRELID2	153768	6	up in ADC
A_23_P110598	WDR36	134430	14	not
A_23_P110611	GIN1	54826	6	not
A_23_P110624	CTNND2	1501	12	down in ADC
A_23_P110643	CDKL3	51265	6	not
A_23_P110661	SKIV2L2	23517	4	not
A_23_P110686	STC2	8614	7	not
A_23_P110699	ZNF300	91975	2	not
A_23_P11070	GPR174	84636	14	not
A_23_P11071	PORCN	64840	15	not
A_23_P110712	DUSP1	1843	22	not
A_23_P110725	PRKAA1	5562	14	not
A_23_P110764	MYOT	9499	14	not
A_23_P110777	LECT2	3950	14	not
A_23_P110791	CSF1R	1436	25	not
A_23_P110802	CENPH	64946	4	not
A_23_P11081	AKAP4	8852	6	not
A_23_P110811	COX7C	1350	14	not
A_23_P110846	CNOT8	9337	14	not
A_23_P110851	TERT	7015	4	up in ADC
A_23_P110879	TRAF3IP2	10758	24	not
A_23_P110882	TSPYL4	23270	5	down in ADC
A_23_P110896	SLC17A5	26503	25	not
A_23_P110941	GSTA4	2941	5	down in ADC
A_23_P110957	FOXF2	2295	13	down in ADC
A_23_P110961	BRP44L	51660	21	down in ADC
A_23_P111000	PSMB9	5698	25	not
A_23_P111005	YIPF3	25844	6	up in ADC
A_23_P11103	BMP15	9210	14	not
A_23_P111037	HIST1H3A	8350	14	not
A_23_P111041	HIST1H2BI	8346	16	up in ADC
A_23_P111054	HIST1H2BB	3018	6	up in ADC
A_23_P111088	OR2B2	81697	21	not
A_23_P111092	OR2H1	26716	21	not
A_23_P111112	VARS2	57176	5	up in ADC
A_23_P111132	HSPA1A	3303	7	not
A_23_P111155	ZBTB12	221527	2	not
A_23_P111171	B3GALT4	8705	27	not
A_23_P111188	ZBTB22	9278	21	not
A_23_P111194	SPDEF	25803	18	up in ADC
A_23_P111206	FKBP5	2289	12	not
A_23_P111228	COQ3	51805	5	not
A_23_P111240	PHACTR2	9749	21	down in ADC
A_23_P111267	SH3BGRL2	83699	14	not
A_23_P111273	TBC1D7	51256	6	up in ADC
A_23_P111288	TMEM14C	51522	14	not
A_23_P111297	RPP40	10799	2	not
A_23_P111303	RBM16	22828	14	not
A_23_P111321	ARG1	383	23	not
A_23_P111343	BCLAF1	9774	7	not
A_23_P111361	PPIL6	285755	16	not
A_23_P111373	MRS2	57380	14	up in ADC
A_23_P111381	ATG5	9474	14	not
A_23_P111395	SLC22A2	6582	21	not
A_23_P111452	AGAP3	116988	19	not
A_23_P111480	STAG3L4	64940	14	not
A_23_P111481	SRRT	51593	5	up in ADC
A_23_P111492	MOSPD3	64598	11	not
A_23_P111506	SAP25	100316904	14	not
A_23_P111517	WBSCR17	64409	17	not
A_23_P111531	GLI3	2737	2	not
A_23_P111571	HOXA3	3200	14	not
A_23_P111583	CD36	948	23	down in ADC
A_23_P111593	CYTH3	9265	14	not
A_23_P111604	NXPH1	30010	14	not
A_23_P111621	GTF2IRD1	9569	14	not
A_23_P111635	STYXL1	51657	3	not
A_23_P111657	SHH	6469	6	not
A_23_P111662	ABCB5	340273	11	not
A_23_P111701	GNG11	2791	21	down in ADC
A_23_P111712	MTERF	7978	6	not
A_23_P111724	RUNDC3B	154661	21	not
A_23_P111737	RAMP3	10268	27	down in ADC
A_23_P111753	MRPL32	64983	14	not
A_23_P111797	DKFZp434F142	84214	15	not
A_23_P111804	PARP12	64761	27	not
A_23_P111811	ING3	54556	21	down in ADC
A_23_P111826	SPAM1	6677	6	not
A_23_P111835	DLD	1738	12	not
A_23_P111843	ZNHIT1	10467	14	up in ADC
A_23_P111860	RADIL	55698	14	down in ADC
A_23_P111865	ZSCAN21	7589	6	not
A_23_P111888	CTHRC1	115908	4	up in ADC
A_23_P11192	UBE2E3	10477	4	not
A_23_P111929	OTUD6B	51633	14	not
A_23_P111947	CDH17	1015	16	not
A_23_P111961	MAK16	84549	5	not
A_23_P111978	KCNK9	51305	14	not
A_23_P111995	LOXL2	4017	4	not
A_23_P112004	LRRC6	23639	6	not
A_23_P11201	GPR34	2857	21	down in ADC
A_23_P112026	IDO1	3620	25	not
A_23_P112061	HGSNAT	138050	21	not
A_23_P112078	MFHAS1	9258	15	down in ADC
A_23_P112086	DEFA5	1670	14	not
A_23_P112100	SNTG1	54212	14	down in ADC
A_23_P112103	GSDMD	79792	19	up in ADC
A_23_P112113	KIAA0196	9897	15	not
A_23_P112135	TRAM1	23471	21	not
A_23_P11214	NKRF	55922	3	up in ADC
A_23_P112159	EIF2C2	27161	14	not
A_23_P112162	DGAT1	8694	14	not
A_23_P112173	SLC24A2	25769	21	not
A_23_P112187	FIBCD1	84929	14	not
A_23_P112201	KDM4C	23081	23	not
A_23_P112220	INSL4	3641	14	not
A_23_P11224	MMGT1	93380	21	not
A_23_P112241	DNAJB5	25822	10	not
A_23_P112251	GNG10	2790	21	not
A_23_P112275	GABBR2	9568	6	not
A_23_P112289	TMOD1	7111	21	down in ADC
A_23_P112296	DBH	1621	14	not
A_23_P112327	OBP2A	29991	6	not
A_23_P112341	RMI1	80010	4	not
A_23_P112397	FBXW5	54461	21	not
A_23_P112406	GTF3C5	9328	4	not
A_23_P112412	TEX10	54881	1	not
A_23_P112429	RPL35	11224	21	not
A_23_P11244	PJA1	64219	2	not
A_23_P112452	GGTA1	2681	21	down in ADC
A_23_P112470	CCL21	6366	23	down in ADC
A_23_P112478	NUDT2	318	14	not
A_23_P112481	AQP3	360	25	not
A_23_P112531	FAM102A	399665	14	not
A_23_P112548	HDHD3	81932	6	not
A_23_P112554	COL15A1	1306	5	not
A_23_P11256	MAGEE2	139599	7	not
A_23_P112596	ADK	132	16	not
A_23_P1126	LEPROT	54741	25	not
A_23_P112602	TRIM62	55223	2	up in ADC
A_23_P11262	F8A1	8263	21	up in ADC
A_23_P112634	C4orf34	201895	14	not
A_23_P112646	ABO	28	14	not
A_23_P112652	CNOT10	25904	5	not
A_23_P112666	FOXE3	2301	15	not
A_23_P112673	ZWILCH	55055	2	up in ADC
A_23_P112726	SCN9A	6335	18	not
A_23_P112774	PTP4A3	11156	23	not
A_23_P11279	ALG13	79868	21	not
A_23_P112798	CRIP2	1397	24	not
A_23_P112801	CHP	11261	15	not
A_23_P112820	S1PR3	1903	13	not
A_23_P112825	LCMT1	51451	7	not
A_23_P112859	CST1	1469	11	up in ADC
A_23_P11286	HNRNPH2	3188	21	not
A_23_P112874	GPC5	2262	16	not
A_23_P112883	NRBP2	340371	26	not
A_23_P112916	ADAMTS17	170691	6	not
A_23_P11295	MTCP1NB	100272147	14	not
A_23_P112950	ATF7IP	55729	7	up in ADC
A_23_P112982	SVOP	55530	2	not
A_23_P113019	HCN1	348980	14	not
A_23_P113034	C10orf11	83938	24	not
A_23_P11309	PLXNA3	55558	14	up in ADC
A_23_P113111	AR	367	14	down in ADC
A_23_P113184	FTO	79068	14	not
A_23_P113204	FGF3	2248	14	not
A_23_P113212	TMEM45A	55076	6	not
A_23_P113237	CRLF2	64109	14	up in ADC
A_23_P11331	TCEAL8	90843	14	not
A_23_P113311	P4HTM	54681	23	not
A_23_P113351	SPARCL1	8404	26	down in ADC
A_23_P113382	GRIP1	23426	3	not
A_23_P113405	CNNM3	26505	17	not
A_23_P11341	FAM104B	90736	14	not
A_23_P113417	C17orf70	80233	5	up in ADC
A_23_P113471	FAAH2	158584	16	not
A_23_P113523	GTPBP6	8225	12	not
A_23_P11353	ATP6AP2	10159	21	not
A_23_P113553	MAGEA11	4110	14	not
A_23_P113570	PDX1	3651	6	not
A_23_P113572	CD19	930	15	not
A_23_P113613	CDCP1	64866	25	not
A_23_P113623	MRPL45	84311	14	not
A_23_P113634	CBFB	865	10	not
A_23_P113656	TUBB4	10382	15	not
A_23_P113682	SLC34A3	142680	11	not
A_23_P113701	PDGFA	5154	21	not
A_23_P113716	HLA-C	3107	25	not
A_23_P11372	HPRT1	3251	5	up in ADC
A_23_P113748	ZNF385D	79750	11	not
A_23_P113777	ITGBL1	9358	26	not
A_23_P113789	USP19	10869	14	down in ADC
A_23_P113793	ZBED2	79413	26	not
A_23_P113803	KATNA1	11104	11	not
A_23_P113825	NACC2	138151	21	not
A_23_P113888	DIS3L2	129563	14	not
A_23_P11390	VCY	9084	14	not
A_23_P113966	EXOC1	55763	15	not
A_23_P11397	TTTY13	83868	21	not
A_23_P113994	KIRREL	55243	14	not
A_23_P114008	TM4SF20	79853	14	not
A_23_P114057	SEMA4C	54910	7	not
A_23_P114061	TRPM3	80036	7	not
A_23_P114075	BPTF	2186	7	not
A_23_P11408	PRY2	442862	14	not
A_23_P114084	PHEX	5251	18	not
A_23_P114095	MBTPS2	51360	16	not
A_23_P114105	LDOC1	23641	6	up in ADC
A_23_P114118	SCML2	10389	14	not
A_23_P114134	SSX3	10214	14	not
A_23_P114144	CCDC22	28952	7	not
A_23_P114155	GPKOW	27238	14	not
A_23_P114164	UBQLN2	29978	6	not
A_23_P114172	TBC1D8B	54885	24	not
A_23_P114185	TSPAN7	7102	25	down in ADC
A_23_P114210	POU3F4	5456	7	not
A_23_P114221	RBBP7	5931	5	not
A_23_P114232	PRDX4	10549	14	not
A_23_P114259	ASB11	140456	11	not
A_23_P114275	PGRMC1	10857	14	not
A_23_P114282	MCTS1	28985	6	up in ADC
A_23_P114299	CXCR3	2833	21	not
A_23_P114307	P2RY4	5030	14	not
A_23_P114314	CDX4	1046	6	not
A_23_P114349	XAGE3	170626	14	not
A_23_P114353	NXF5	55998	14	not
A_23_P114361	MECP2	4204	7	not
A_23_P114374	OPN1LW	5956	19	not
A_23_P114405	MORF4L2	9643	7	not
A_23_P114414	LONRF3	79836	21	not
A_23_P114423	RGN	9104	25	down in ADC
A_23_P114445	MAGEE1	57692	14	not
A_23_P114466	TBL1Y	90665	2	not
A_23_P1145	MTPAP	55149	6	not
A_23_P114597	SPRR2G	6706	14	not
A_23_P114616	ANKRD13C	81573	6	not
A_23_P114626	SERPINC1	462	6	not
A_23_P114649	MIIP	60672	4	not
A_23_P114656	HDAC1	3065	12	not
A_23_P114662	CRYZ	1429	21	not
A_23_P114670	ARHGEF16	27237	14	up in ADC
A_23_P114689	ASAP3	55616	12	not
A_23_P114707	H6PD	9563	21	not
A_23_P114713	CYP4B1	1580	21	down in ADC
A_23_P114736	KCNJ10	3766	14	not
A_23_P114740	CFH	3075	27	not
A_23_P114774	PMVK	10654	21	not
A_23_P114783	PARP1	142	4	up in ADC
A_23_P114808	MECR	51102	2	up in ADC
A_23_P114826	MRPS15	64960	5	up in ADC
A_23_P114839	FHL3	2275	5	not
A_23_P114857	PLA2G2E	30814	19	not
A_23_P114862	ANGPTL7	10218	26	down in ADC
A_23_P114883	FMOD	2331	21	not
A_23_P114903	HSPA6	3310	23	not
A_23_P114929	BRP44	25874	14	not
A_23_P114934	MAEL	84944	14	not
A_23_P114947	RGS2	5997	20	not
A_23_P114952	TMEM9	252839	14	not
A_23_P114968	PTGFRN	5738	6	not
A_23_P114983	TRIM63	84676	15	down in ADC
A_23_P115021	ACTN2	88	15	down in ADC
A_23_P115022	TMEM125	128218	25	not
A_23_P115036	IPO13	9670	5	up in ADC
A_23_P115046	EIF2B3	8891	7	not
A_23_P115064	CRABP2	1382	3	up in ADC
A_23_P11507	ZZZ3	26009	6	not
A_23_P115091	RAB25	57111	23	not
A_23_P115105	C1orf144	26099	12	not
A_23_P115118	BMP8B	656	14	not
A_23_P115137	HBXIP	10542	21	not
A_23_P115149	WDR77	79084	5	not
A_23_P115161	DARC	2532	27	not
A_23_P115167	LRRC8B	23507	14	not
A_23_P115190	NGF	4803	19	not
A_23_P115192	FCRL4	83417	14	not
A_23_P115202	CRNN	49860	21	not
A_23_P115215	VPS72	6944	14	up in ADC
A_23_P115223	HAX1	10456	21	not
A_23_P115246	FCN3	8547	26	down in ADC
A_23_P115261	AGT	183	7	not
A_23_P115286	BCL10	8915	11	not
A_23_P115313	TOR3A	64222	12	not
A_23_P115331	AHDC1	27245	14	not
A_23_P115346	LGTN	1939	11	not
A_23_P115356	AKR7A2	8574	14	not
A_23_P115366	CMPK1	51727	25	not
A_23_P115375	HIST2H3D	653604	15	not
A_23_P115407	GSTM1	2944	11	not
A_23_P115417	RGL1	23179	21	not
A_23_P11543	FUCA1	2517	25	not
A_23_P115444	TNFSF18	8995	6	not
A_23_P115467	S100A5	6276	14	up in ADC
A_23_P115478	PADI1	29943	14	not
A_23_P115482	UBE2T	29089	2	up in ADC
A_23_P115492	VASH2	79805	5	not
A_23_P115519	LCE3D	84648	14	not
A_23_P115523	JMJD4	65094	5	up in ADC
A_23_P115534	KIAA0319L	79932	14	up in ADC
A_23_P115563	OR2C3	81472	14	not
A_23_P115573	SHISA4	149345	21	not
A_23_P115597	ANKRD26	22852	6	not
A_23_P115608	ARHGAP21	57584	14	not
A_23_P115636	TRDMT1	1787	2	not
A_23_P115683	HPS6	79803	21	not
A_23_P115699	PSD	5662	11	not
A_23_P115703	PCGF6	84108	5	not
A_23_P115726	SLC16A9	220963	2	not
A_23_P115732	BMI1	648	14	not
A_23_P115762	ECD	11319	14	not
A_23_P115780	LRIT1	26103	14	not
A_23_P115785	FANK1	92565	23	not
A_23_P115792	PLEKHA1	59338	26	down in ADC
A_23_P115805	SYCE1	93426	19	not
A_23_P115824	HNRNPH3	3189	5	down in ADC
A_23_P115842	CCAR1	55749	2	not
A_23_P115861	ZNF485	220992	2	not
A_23_P115862	COMTD1	118881	15	not
A_23_P115872	CEP55	55165	2	up in ADC
A_23_P115885	MINPP1	9562	14	not
A_23_P115919	PHYH	5264	11	not
A_23_P115922	EIF4EBP2	1979	10	not
A_23_P115932	KCNK18	338567	6	not
A_23_P115955	MRPL21	219927	5	not
A_23_P11598	ZNF684	127396	19	not
A_23_P115998	SPI1	6688	26	not
A_23_P116025	MED17	9440	6	up in ADC
A_23_P116081	RNASEH2C	84153	12	not
A_23_P116091	DPP3	10072	10	not
A_23_P116114	PDE3B	5140	17	not
A_23_P116123	CHEK1	1111	1	up in ADC
A_23_P116145	DDI1	414301	14	not
A_23_P116168	KIAA1826	84437	14	not
A_23_P116173	C11orf93	120376	11	not
A_23_P116187	BCO2	83875	14	not
A_23_P116207	C11orf60	56912	14	not
A_23_P116235	MDK	4192	1	up in ADC
A_23_P116249	GRIK4	2900	14	not
A_23_P116264	NRGN	4900	21	not
A_23_P116280	WT1	7490	14	not
A_23_P116286	AMPD3	272	23	not
A_23_P11629	TMEM61	199964	25	not
A_23_P116371	MS4A1	931	14	not
A_23_P116376	CPSF7	79869	5	not
A_23_P116387	INCENP	3619	2	up in ADC
A_23_P116414	PLA2G16	11145	21	not
A_23_P116435	IGF2AS	51214	4	not
A_23_P11644	SPRR2D	6703	6	not
A_23_P116512	PRR5L	79899	7	not
A_23_P11652	USP1	7398	5	not
A_23_P116533	SWAP70	23075	25	not
A_23_P116557	LGALS9	3965	21	not
A_23_P116587	OMP	4975	11	not
A_23_P116602	USP35	57558	5	up in ADC
A_23_P116614	ME3	10873	19	not
A_23_P116624	SLC6A5	9152	14	not
A_23_P11664	SFRS11	9295	10	not
A_23_P116640	OR51B2	79345	14	not
A_23_P116694	RPS26	6231	14	not
A_23_P116741	PIWIL1	9271	6	not
A_23_P116743	LOC338799	338799	5	not
A_23_P116765	LALBA	3906	6	not
A_23_P116797	C12orf10	60314	14	not
A_23_P116840	C12orf44	60673	21	not
A_23_P11685	PLA2G4A	5321	23	up in ADC
A_23_P116850	KRT2	3849	14	not
A_23_P116868	SLCO1C1	53919	6	not
A_23_P116872	PRB4	5545	14	not
A_23_P116890	PRB3	5544	14	up in ADC
A_23_P116898	A2M	2	26	down in ADC
A_23_P116902	ART4	420	21	down in ADC
A_23_P116942	LAG3	3902	20	up in ADC
A_23_P11697	HMGB4	127540	6	not
A_23_P116980	TULP3	7289	6	not
A_23_P116999	GPN3	51184	14	not
A_23_P1170	ANUBL1	93550	14	not
A_23_P117037	LETMD1	25875	21	not
A_23_P11705	BSDC1	55108	21	not
A_23_P117068	SNRPF	6636	5	not
A_23_P117082	HEBP1	50865	21	down in ADC
A_23_P117095	FGF23	8074	6	not
A_23_P117146	PRDM4	11108	21	not
A_23_P117157	SUCLA2	8803	7	not
A_23_P117163	RCBTB1	55213	6	not
A_23_P117175	PARP4	143	19	not
A_23_P117190	DNAJC15	29103	14	not
A_23_P117225	ERCC5	2073	21	not
A_23_P117261	RXFP2	122042	14	not
A_23_P117274	MIPEP	4285	6	not
A_23_P117286	CLN5	1203	21	down in ADC
A_23_P1173	HABP2	3026	14	not
A_23_P117346	DCAF5	8816	14	not
A_23_P117363	SERPINA6	866	14	not
A_23_P117380	FAM181A	90050	15	not
A_23_P11739	MIXL1	83881	14	not
A_23_P117416	BRF1	2972	14	up in ADC
A_23_P11742	WASH2P	375260	21	not
A_23_P117437	IL25	64806	14	not
A_23_P117447	C14orf119	55017	21	not
A_23_P117464	TPPP2	122664	14	not
A_23_P117494	MTHFD1	4522	4	not
A_23_P117506	DHRS7	51635	26	not
A_23_P117515	ARID4A	5926	14	not
A_23_P11752	OPRD1	4985	14	not
A_23_P117527	FBXO34	55030	16	not
A_23_P117546	SOS2	6655	14	not
A_23_P117558	FKBP3	2287	5	not
A_23_P117580	ENTPD5	957	11	up in ADC
A_23_P117582	JDP2	122953	21	not
A_23_P117599	AHSA1	10598	14	not
A_23_P117602	GZMB	3002	27	not
A_23_P117623	TDP1	55775	1	up in ADC
A_23_P11764	EIF2C1	26523	10	not
A_23_P117654	MYO5A	4644	14	not
A_23_P117662	HDC	3067	12	not
A_23_P117679	SLC30A4	7782	14	not
A_23_P117683	C15orf63	25764	21	not
A_23_P117694	CORO2B	10391	21	down in ADC
A_23_P117727	MTFMT	123263	19	not
A_23_P117734	LYSMD4	145748	5	not
A_23_P11774	UTP11L	51118	5	not
A_23_P117778	UBL7	84993	7	not
A_23_P117782	LARP6	55323	13	down in ADC
A_23_P117797	CLN6	54982	10	not
A_23_P117805	ST8SIA2	8128	14	not
A_23_P117833	MTMR10	54893	14	not
A_23_P117851	CPLX3	594855	21	down in ADC
A_23_P117852	KIAA0101	9768	2	up in ADC
A_23_P117862	NDNL2	56160	14	not
A_23_P11787	WNT4	54361	7	not
A_23_P117873	CHRM5	1133	19	not
A_23_P117882	CRABP1	1381	7	not
A_23_P117896	TGM7	116179	14	not
A_23_P117912	RHOV	171177	14	up in ADC
A_23_P117928	BAHD1	22893	21	not
A_23_P117933	GCSH	2653	5	not
A_23_P117955	APRT	353	15	not
A_23_P117980	KATNB1	10300	7	not
A_23_P117992	ATP2C2	9914	24	not
A_23_P118	EXTL2	2135	6	down in ADC
A_23_P11800	CAMK2N1	55450	20	down in ADC
A_23_P118002	UQCRC2	7385	14	not
A_23_P118018	C16orf54	283897	14	not
A_23_P118025	DPEP2	64174	27	down in ADC
A_23_P118038	NUTF2	10204	5	not
A_23_P118042	LRRC36	55282	26	down in ADC
A_23_P11806	COL11A1	1301	3	up in ADC
A_23_P118065	HSD17B2	3294	14	not
A_23_P118086	SPATA2L	124044	6	not
A_23_P118095	RPL3L	6123	14	not
A_23_P118105	NDUFB10	4716	21	not
A_23_P118122	RGS11	8786	26	not
A_23_P118158	HS3ST2	9956	21	not
A_23_P118185	LONP2	83752	3	up in ADC
A_23_P118203	ZG16B	124220	19	not
A_23_P118246	GINS2	51659	1	up in ADC
A_23_P118254	FOXF1	2294	13	down in ADC
A_23_P118266	ZFHX3	463	5	not
A_23_P118289	BCL7C	9274	8	not
A_23_P118300	FAHD1	81889	2	not
A_23_P118306	DNAJA3	9093	4	up in ADC
A_23_P118313	GABARAPL2	11345	14	down in ADC
A_23_P118327	THUMPD1	55623	14	not
A_23_P118334	PAPD5	64282	23	not
A_23_P118353	SRP68	6730	14	not
A_23_P118392	RASD1	51655	15	not
A_23_P118406	C17orf62	79415	14	up in ADC
A_23_P11843	LRRN2	10446	15	not
A_23_P118451	STARD3	10948	21	not
A_23_P118462	OVCA2	124641	12	not
A_23_P118493	TOM1L1	10040	23	not
A_23_P118516	FAM18B	51030	23	not
A_23_P118536	SLFN12	55106	13	not
A_23_P118544	CLTC	1213	15	not
A_23_P118552	HEXIM1	10614	14	not
A_23_P118571	SOST	50964	7	not
A_23_P1186	C1QL3	389941	14	not
A_23_P118607	AARSD1	80755	2	not
A_23_P118615	ABCA8	10351	24	down in ADC
A_23_P11862	C1orf112	55732	1	up in ADC
A_23_P118633	SPATA20	64847	13	up in ADC
A_23_P118643	EIF4E	1977	14	not
A_23_P118675	HOXB1	3211	14	not
A_23_P118690	ZNF207	7756	5	not
A_23_P118693	FOXN1	8456	19	not
A_23_P118705	SDF2	6388	6	not
A_23_P118722	ASGR1	432	6	not
A_23_P118741	SLC16A13	201232	14	not
A_23_P118749	DERL2	51009	14	not
A_23_P118815	BIRC5	332	1	up in ADC
A_23_P118834	TOP2A	7153	1	up in ADC
A_23_P118842	KRTAP1-5	83895	14	not
A_23_P118854	KRT37	8688	14	not
A_23_P118894	PRR15L	79170	19	not
A_23_P118909	PSMG2	56984	21	not
A_23_P118916	PQLC1	80148	21	not
A_23_P119023	RAB12	201475	19	not
A_23_P119040	GREB1L	80000	7	not
A_23_P119042	NKG7	4818	25	not
A_23_P119095	PPP1R13L	10848	25	not
A_23_P119102	VASP	7408	21	not
A_23_P119141	KEAP1	9817	14	not
A_23_P119143	ICAM5	7087	24	not
A_23_P119196	KLF2	10365	26	down in ADC
A_23_P119202	CD70	970	14	up in ADC
A_23_P119214	TIMM44	10469	14	not
A_23_P119222	RETN	56729	21	down in ADC
A_23_P119254	ASF1B	55723	10	not
A_23_P119266	DNASE2	1777	23	not
A_23_P119295	ECSIT	51295	6	not
A_23_P119311	KLK9	284366	15	not
A_23_P119322	SIGLEC11	114132	20	not
A_23_P119337	ATF5	22809	19	not
A_23_P119344	TEAD2	8463	2	not
A_23_P119353	RASIP1	54922	26	down in ADC
A_23_P11936	UBXN11	91544	19	not
A_23_P119362	EMP3	2014	21	not
A_23_P119377	CYTH2	9266	14	not
A_23_P119418	C19orf2	8725	5	not
A_23_P119448	SAPS1	22870	14	not
A_23_P119458	DPF1	8193	2	not
A_23_P119464	RHPN2	85415	9	not
A_23_P119502	S1PR4	8698	27	down in ADC
A_23_P119535	EFNA2	1943	21	not
A_23_P119543	HMG20B	10362	14	not
A_23_P119562	CFD	1675	25	down in ADC
A_23_P119573	KCNN1	3780	8	not
A_23_P119583	PDE4C	5143	21	up in ADC
A_23_P119593	EPHX3	79852	21	up in ADC
A_23_P119611	FXYD7	53822	21	not
A_23_P119617	SF4	57794	5	not
A_23_P119627	NDUFA13	51079	14	not
A_23_P119634	UPK1A	11045	21	not
A_23_P11968	GUCA2A	2980	14	not
A_23_P119683	MIER2	54531	7	not
A_23_P119698	CD320	51293	14	not
A_23_P119714	C19orf62	29086	14	up in ADC
A_23_P119735	ZFP30	22835	11	up in ADC
A_23_P119763	ABCG5	64240	5	not
A_23_P119778	SLC39A10	57181	4	not
A_23_P119789	TMEM185B	79134	19	not
A_23_P119812	GPD2	2820	14	not
A_23_P119835	NLRC4	58484	21	down in ADC
A_23_P11984	SLC6A9	6536	11	not
A_23_P119857	TTC32	130502	14	not
A_23_P119886	GCKR	2646	14	not
A_23_P1199	NUDT5	11164	5	not
A_23_P119907	ANKZF1	55139	6	up in ADC
A_23_P119923	CNNM4	26504	14	not
A_23_P119936	REG3A	5068	15	not
A_23_P119943	IGFBP2	3485	7	not
A_23_P11995	PRDX1	5052	12	not
A_23_P119964	CEBPZ	10153	14	not
A_23_P119992	VRK2	7444	12	not
A_23_P120002	SP110	3431	27	not
A_23_P120048	BAZ2B	29994	7	not
A_23_P120056	RTKN	6242	6	up in ADC
A_23_P120062	C2orf3	6936	2	not
A_23_P12010	C1orf66	51093	7	not
A_23_P120103	KCNS3	3790	26	not
A_23_P120125	COLEC11	78989	13	not
A_23_P120146	TGFBRAP1	9392	21	not
A_23_P120153	RNF149	284996	15	not
A_23_P120182	NDUFA10	4705	14	not
A_23_P120194	ORMDL1	94101	12	not
A_23_P120227	LBH	81606	26	not
A_23_P120237	STARD7	56910	15	not
A_23_P120243	HOXD1	3231	7	not
A_23_P120254	DUSP22	56940	21	not
A_23_P120270	MCFD2	90411	21	not
A_23_P120281	EDAR	10913	6	not
A_23_P120316	MTHFD2	10797	10	not
A_23_P120325	KIF3C	3797	2	not
A_23_P120335	MTX2	10651	7	up in ADC
A_23_P120345	PELI1	57162	17	not
A_23_P120354	ANKRD57	65124	14	not
A_23_P120364	PPDPF	79144	14	up in ADC
A_23_P120428	TP53TG5	27296	11	up in ADC
A_23_P120435	WFDC3	140686	14	up in ADC
A_23_P12044	TMEM51	55092	14	not
A_23_P120467	ZFP64	55734	5	up in ADC
A_23_P120472	TFAP2C	7022	7	up in ADC
A_23_P120504	C20orf46	55321	25	down in ADC
A_23_P120513	C20orf141	128653	14	not
A_23_P120557	TASP1	55617	14	not
A_23_P120566	RRBP1	6238	21	not
A_23_P120588	CST11	140880	14	not
A_23_P120594	ACSS1	84532	24	not
A_23_P1206	RPS24	6229	14	not
A_23_P12062	TRIT1	54802	3	not
A_23_P120629	ASIP	434	14	not
A_23_P120660	RPS21	6227	21	not
A_23_P120667	JAM2	58494	14	down in ADC
A_23_P120694	KCNE2	9992	6	not
A_23_P120744	MCM3AP	8888	10	not
A_23_P120776	SLC25A1	6576	7	up in ADC
A_23_P12079	KCNC4	3749	11	not
A_23_P120794	SLC7A4	6545	15	not
A_23_P12082	CHI3L2	1117	25	not
A_23_P120822	UPB1	51733	14	not
A_23_P120839	TFIP11	24144	14	not
A_23_P120845	XBP1	7494	21	not
A_23_P120860	NIPSNAP1	8508	1	up in ADC
A_23_P120863	GAL3ST1	9514	11	not
A_23_P120883	HMOX1	3162	21	not
A_23_P120899	CSF2RB	1439	21	not
A_23_P120902	LGALS2	3957	25	not
A_23_P120915	ANKRD54	129138	6	not
A_23_P120931	APOBEC3C	27350	14	not
A_23_P120933	ATF4	468	21	not
A_23_P120942	XRCC6	2547	10	not
A_23_P120953	SERHL2	253190	14	not
A_23_P120970	TTLL1	25809	6	not
A_23_P120973	FAM118A	55007	14	not
A_23_P120982	PKDREJ	10343	11	not
A_23_P121	FLJ14100	80093	19	not
A_23_P121011	CSRNP1	64651	25	down in ADC
A_23_P121013	FBXO40	51725	14	not
A_23_P121037	PODXL2	50512	2	up in ADC
A_23_P121061	STAC	6769	21	not
A_23_P121064	PTX3	5806	14	not
A_23_P121082	GBE1	2632	15	down in ADC
A_23_P121095	TOP2B	7155	10	not
A_23_P121106	HESX1	8820	6	not
A_23_P121120	GPR87	53836	14	up in ADC
A_23_P121122	NAA50	80218	5	not
A_23_P121141	ASTE1	28990	14	not
A_23_P121144	LYZL4	131375	14	not
A_23_P121182	HACL1	26061	21	down in ADC
A_23_P121196	TMEM43	79188	21	not
A_23_P121215	CAMK1	8536	19	not
A_23_P121222	RAD18	56852	2	not
A_23_P121250	EIF4A2	1974	21	not
A_23_P121253	TNFSF10	8743	27	not
A_23_P121265	TWF2	11344	14	not
A_23_P12128	TSHB	7252	15	not
A_23_P121282	TMEM89	440955	14	not
A_23_P121326	CYB561D2	11068	21	not
A_23_P121340	XYLB	9942	14	not
A_23_P121345	TBCCD1	55171	11	not
A_23_P121356	BBX	56987	17	not
A_23_P121374	SEMA5B	54437	4	not
A_23_P121386	IFT57	55081	14	not
A_23_P121405	RBM15B	29890	5	not
A_23_P121413	DNAJB8	165721	11	not
A_23_P121441	NLGN4Y	22829	14	not
A_23_P121447	ARPM1	84517	19	not
A_23_P12147	C1orf74	148304	14	not
A_23_P121480	CD200	4345	3	not
A_23_P121499	WFS1	7466	21	down in ADC
A_23_P121527	KLHL5	51088	14	not
A_23_P121533	SPON2	10417	21	not
A_23_P121545	GPM6A	2823	22	down in ADC
A_23_P121564	GUCY1B3	2983	11	not
A_23_P121586	HERC3	8916	18	not
A_23_P121596	PPBP	5473	6	not
A_23_P121602	SAP30	8819	7	not
A_23_P121614	MUC7	4589	14	not
A_23_P121622	SULT1B1	27284	13	down in ADC
A_23_P121637	PRSS12	8492	16	not
A_23_P121657	HS3ST1	9957	19	not
A_23_P121665	SORCS2	57537	19	not
A_23_P121676	CXXC4	80319	6	not
A_23_P121686	AIMP1	9255	14	not
A_23_P121695	CXCL13	10563	13	up in ADC
A_23_P121702	OCIAD2	132299	14	up in ADC
A_23_P121716	ANXA3	306	21	down in ADC
A_23_P121722	ODZ3	55714	4	not
A_23_P12173	CRTC2	200186	14	not
A_23_P121773	FRG1	2483	21	not
A_23_P121783	SRD5A3	79644	12	up in ADC
A_23_P121795	SORBS2	8470	22	not
A_23_P121806	ENOPH1	58478	6	not
A_23_P121825	C5orf44	80006	21	down in ADC
A_23_P121851	PCDHB15	56121	6	not
A_23_P121869	SMA5	11042	6	not
A_23_P121875	C5orf28	64417	14	not
A_23_P121885	ROPN1L	83853	23	not
A_23_P12189	DFFA	1676	7	not
A_23_P121898	PARP8	79668	14	not
A_23_P121914	CYP2B7P1	1556	26	not
A_23_P121926	SEPP1	6414	25	down in ADC
A_23_P121939	PTCD2	79810	6	not
A_23_P121945	SNCB	6620	14	not
A_23_P121956	THG1L	54974	6	not
A_23_P121976	POU4F3	5459	6	not
A_23_P121987	TSLP	85480	23	down in ADC
A_23_P12199	FAM46B	115572	25	down in ADC
A_23_P122007	C5orf30	90355	3	not
A_23_P122027	KIF3A	11127	15	not
A_23_P122041	PPP2CA	5515	4	not
A_23_P122077	GCNT4	51301	5	not
A_23_P122116	DDX41	51428	7	not
A_23_P122127	FYB	2533	25	not
A_23_P122134	NMUR2	56923	14	not
A_23_P122144	UGT3A1	133688	14	not
A_23_P122174	XRCC4	7518	10	not
A_23_P122197	CCNB1	891	2	up in ADC
A_23_P122210	FLJ11292	55338	14	not
A_23_P122216	LOX	4015	16	not
A_23_P122228	NDUFS6	4726	10	not
A_23_P122233	MRPL22	29093	5	not
A_23_P122254	NUP153	9972	7	not
A_23_P122304	HDAC2	3066	1	not
A_23_P122375	ZFAND3	60685	6	not
A_23_P122387	MRPS18A	55168	14	not
A_23_P122393	DLK2	65989	6	not
A_23_P12241	MCOLN3	55283	21	not
A_23_P122414	GUCA1A	2978	6	not
A_23_P122443	HIST1H1C	3006	23	up in ADC
A_23_P122464	ZNF193	7746	7	not
A_23_P122493	TRIM31	11074	21	not
A_23_P122508	DPCR1	135656	26	not
A_23_P122531	C6orf48	50854	14	not
A_23_P122532	C6orf47	57827	21	not
A_23_P122563	PFDN6	10471	2	up in ADC
A_23_P122579	DAXX	1616	5	not
A_23_P122582	C6orf106	64771	21	not
A_23_P122600	C6orf126	389383	14	not
A_23_P122624	LTV1	84946	12	not
A_23_P122655	FLJ13744	80078	19	up in ADC
A_23_P122662	GFOD1	54438	26	down in ADC
A_23_P122674	PAK1IP1	55003	5	not
A_23_P12272	PPP1R8	5511	2	not
A_23_P122724	VNN2	8875	26	down in ADC
A_23_P122775	RTN4IP1	84816	4	not
A_23_P122782	TCP1	6950	4	not
A_23_P122805	TMEM209	84928	10	not
A_23_P122815	CALU	813	4	up in ADC
A_23_P12282	DYRK3	8444	14	not
A_23_P122852	SMARCD3	6604	5	not
A_23_P122876	TAF6	6878	5	not
A_23_P122896	TFR2	7036	14	not
A_23_P122906	AUTS2	26053	5	not
A_23_P122915	BRI3	25798	21	not
A_23_P122924	INHBA	3624	21	not
A_23_P122947	AVL9	23080	6	up in ADC
A_23_P122976	GNAI1	2770	6	down in ADC
A_23_P123039	NUPL2	11097	14	up in ADC
A_23_P123071	CAV2	858	27	down in ADC
A_23_P123086	KIAA1908	114796	12	not
A_23_P123112	ABCB4	5244	6	not
A_23_P123125	CCM2	83605	12	up in ADC
A_23_P123164	OR6W1P	89883	14	not
A_23_P123172	OR2A9P	441295	13	not
A_23_P123193	ACTR3B	57180	1	not
A_23_P123228	SLC26A3	1811	15	not
A_23_P123242	RBAK	57786	14	not
A_23_P123265	SUMF2	25870	21	not
A_23_P123276	FZD6	8323	23	not
A_23_P123308	TEX15	56154	6	up in ADC
A_23_P123336	PDP1	54704	26	not
A_23_P123343	NUDCD1	84955	7	not
A_23_P12336	PRMT6	55170	14	not
A_23_P123362	C8orf17	56988	19	not
A_23_P123393	KCNQ3	3786	14	up in ADC
A_23_P123402	TRIM55	84675	3	up in ADC
A_23_P123413	TOX	9760	14	not
A_23_P123424	CHRNB3	1142	14	not
A_23_P12343	GSTM3	2947	14	not
A_23_P123448	MMP16	4325	3	not
A_23_P123454	NUDT18	79873	25	not
A_23_P123466	ERI1	90459	5	not
A_23_P123478	PDE7A	5150	10	not
A_23_P123488	PRDM14	63978	11	not
A_23_P123539	PPP2R2A	5520	7	not
A_23_P123544	CHRAC1	54108	21	not
A_23_P123555	CYHR1	50626	14	not
A_23_P123563	RPS6	6194	21	not
A_23_P123582	IPPK	64768	2	not
A_23_P123596	GLDC	2731	10	not
A_23_P123608	JAK2	3717	26	not
A_23_P123622	NPR2	4882	2	not
A_23_P123645	UGCG	7357	17	not
A_23_P123666	TBC1D2	55357	27	down in ADC
A_23_P123672	TDRD7	23424	25	down in ADC
A_23_P123692	C9orf7	11094	14	not
A_23_P123704	C9orf27	58483	14	not
A_23_P123714	LCN1	3933	11	not
A_23_P123727	ZCCHC6	79670	14	not
A_23_P123732	C9orf103	414328	21	down in ADC
A_23_P123763	C9orf82	79886	14	not
A_23_P123794	CEL	1056	11	up in ADC
A_23_P123848	DAB2IP	153090	12	down in ADC
A_23_P123853	CCL19	6363	25	not
A_23_P123866	UBAP1	51271	21	not
A_23_P123905	EXOSC3	51010	5	not
A_23_P123916	LRSAM1	90678	11	up in ADC
A_23_P123943	TGFBR1	7046	14	not
A_23_P123974	DTYMK	1841	2	up in ADC
A_23_P124003	P2RX2	22953	14	not
A_23_P124022	MED10	84246	12	not
A_23_P124035	MRPL14	64928	21	not
A_23_P124044	DEAF1	10522	14	not
A_23_P12405	ESPN	83715	14	not
A_23_P124084	LOXL1	4016	19	not
A_23_P124095	CALML5	51806	14	not
A_23_P124108	ITGAM	3684	21	not
A_23_P124122	PXMP2	5827	8	not
A_23_P124132	C17orf101	79701	14	not
A_23_P124164	ISY1	57461	14	not
A_23_P124224	DHX8	1659	7	up in ADC
A_23_P124300	BCMO1	53630	15	not
A_23_P124327	NSD1	64324	15	not
A_23_P124384	SHOX2	6474	14	up in ADC
A_23_P124402	HTR3C	170572	21	not
A_23_P124417	BUB1	699	2	up in ADC
A_23_P124438	ZNF718	255403	14	not
A_23_P124456	PDE4D	5144	7	not
A_23_P124476	CLCN3	1182	6	not
A_23_P124486	PTPN9	5780	14	not
A_23_P124522	DCAKD	79877	5	not
A_23_P124534	RXFP1	59350	24	down in ADC
A_23_P124559	MXD3	83463	13	up in ADC
A_23_P124619	S100A14	57402	23	not
A_23_P12463	QSOX1	5768	25	not
A_23_P124632	IGHA1	3493	21	not
A_23_P124642	RASGRP1	10125	15	not
A_23_P124733	COQ2	27235	5	not
A_23_P124742	CHKA	1119	7	not
A_23_P124760	MED24	9862	14	not
A_23_P12477	SCMH1	22955	5	not
A_23_P124837	LRP1	4035	23	not
A_23_P124855	ZCCHC7	84186	14	not
A_23_P124892	KISS1	3814	21	not
A_23_P124912	NPEPPS	9520	15	not
A_23_P124927	RGS14	10636	14	up in ADC
A_23_P124934	IKZF1	10320	21	not
A_23_P124946	CMYA5	202333	6	not
A_23_P124962	FAM89B	23625	12	not
A_23_P124988	KCNH4	23415	21	not
A_23_P125001	RAC3	5881	14	not
A_23_P12503	NUP133	55746	2	not
A_23_P125033	KCNAB3	9196	8	up in ADC
A_23_P125056	BAI1	575	5	up in ADC
A_23_P125078	SLC26A11	284129	23	not
A_23_P125117	KLHDC8B	200942	7	not
A_23_P12514	RHOC	389	21	not
A_23_P125147	RAB28	9364	5	down in ADC
A_23_P125157	NFATC2IP	84901	15	not
A_23_P125204	OR10G8	219869	14	not
A_23_P125233	CNN1	1264	21	not
A_23_P125253	LDB2	9079	25	down in ADC
A_23_P12526	TP53BP2	7159	7	not
A_23_P125265	KPNA2	3838	14	up in ADC
A_23_P125278	CXCL11	6373	21	not
A_23_P125286	OR52A1	23538	14	not
A_23_P125303	IGSF1	3547	6	not
A_23_P12533	ANKRD30A	91074	6	not
A_23_P125348	TRAPPC1	58485	21	not
A_23_P1254	GSTO1	9446	12	not
A_23_P125408	DOHH	83475	12	not
A_23_P125420	ATP5I	521	5	not
A_23_P125423	C1R	715	26	not
A_23_P125435	GABRB1	2560	6	not
A_23_P125451	PTPRC	5788	25	down in ADC
A_23_P125495	CDR1	1038	14	down in ADC
A_23_P125505	PPEF1	5475	14	not
A_23_P125519	RPS4X	6191	21	not
A_23_P125533	PPP1R3F	89801	14	not
A_23_P12554	PKD2L1	9033	21	not
A_23_P125553	SPIN2B	474343	5	not
A_23_P125579	MID1IP1	58526	22	not
A_23_P125588	TNMD	64102	5	not
A_23_P125618	GABRA3	2556	6	not
A_23_P125624	ACOT9	23597	20	not
A_23_P125643	ASB9	140462	13	not
A_23_P125656	DDX3X	1654	21	not
A_23_P125668	SLC25A43	203427	26	up in ADC
A_23_P125680	FAM70A	55026	14	not
A_23_P125686	INGX	27160	14	not
A_23_P125705	NAP1L2	4674	15	down in ADC
A_23_P125717	NAP1L3	4675	6	not
A_23_P12572	CASP7	840	19	not
A_23_P125748	ZMAT1	84460	15	not
A_23_P125771	HCFC1	3054	5	not
A_23_P125772	SRPK3	26576	7	not
A_23_P125788	TCEAL7	56849	2	down in ADC
A_23_P125809	ZCCHC12	170261	14	not
A_23_P125815	RBM10	8241	4	not
A_23_P125829	PGK1	5230	15	not
A_23_P125977	C1QC	714	27	not
A_23_P126008	MAST2	23139	2	up in ADC
A_23_P12603	2013-03-05	54708	14	not
A_23_P126031	OR10J5	127385	21	not
A_23_P126037	RLF	6018	7	not
A_23_P126057	SCP2	6342	21	not
A_23_P126075	KCNK1	3775	23	not
A_23_P126089	SPRR2C	6702	14	not
A_23_P126103	CTH	1491	7	not
A_23_P126120	CENPL	91687	11	not
A_23_P126129	C1orf25	81627	7	not
A_23_P126135	MFN2	9927	15	not
A_23_P126159	HPCA	3208	24	down in ADC
A_23_P126167	KCNN3	3782	23	not
A_23_P126186	DEGS1	8560	26	not
A_23_P126197	SFRS4	6429	7	not
A_23_P12620	TNKS2	80351	15	not
A_23_P126212	CLSPN	63967	2	up in ADC
A_23_P126218	CSF3R	1441	25	down in ADC
A_23_P126241	EIF4G3	8672	7	not
A_23_P126248	RNF186	54546	2	up in ADC
A_23_P126266	HLX	3142	11	down in ADC
A_23_P126278	CHIT1	1118	26	not
A_23_P126291	SNRPE	6635	2	not
A_23_P126298	FCGR3B	2215	21	down in ADC
A_23_P126313	ADCY10	55811	14	not
A_23_P126349	BARHL2	343472	11	not
A_23_P12635	FBXL15	79176	21	not
A_23_P126363	ADAM30	11085	6	not
A_23_P126388	SH3BGRL3	83442	12	up in ADC
A_23_P126393	SETDB1	9869	4	not
A_23_P126416	TIE1	7075	19	down in ADC
A_23_P126426	DPH2	1802	10	not
A_23_P12643	AS3MT	57412	8	not
A_23_P126448	APOA1BP	128240	14	up in ADC
A_23_P126457	ISG20L2	81875	14	up in ADC
A_23_P126474	SSR2	6746	14	not
A_23_P126486	CROCCL1	84809	14	not
A_23_P126499	C1orf89	79363	23	not
A_23_P126528	KCNA10	3744	14	not
A_23_P126582	CASQ2	845	21	down in ADC
A_23_P126584	CD5L	922	21	down in ADC
A_23_P126605	TMOD4	29765	6	not
A_23_P126623	PGD	5226	4	not
A_23_P126649	PGBD5	79605	2	not
A_23_P126658	PRAMEF8	391002	14	not
A_23_P126677	DNASE2B	58511	21	not
A_23_P126689	USP21	27005	6	up in ADC
A_23_P126706	ANGPTL1	9068	27	down in ADC
A_23_P126716	ATPIF1	93974	21	not
A_23_P126735	IL10	3586	14	not
A_23_P126752	CAPZB	832	14	not
A_23_P126757	INTS3	65123	5	not
A_23_P126782	F3	2152	25	not
A_23_P126790	SARS	6301	21	not
A_23_P12680	PSAP	5660	15	not
A_23_P126803	ARPC5	10092	15	not
A_23_P126825	SLC16A1	6566	4	not
A_23_P126836	TNFSF4	7292	6	not
A_23_P126844	TNFRSF25	8718	13	up in ADC
A_23_P12686	GFRA1	2674	14	not
A_23_P126869	PADI3	51702	14	not
A_23_P126888	KIF21B	23046	10	not
A_23_P126899	PEX11B	8799	21	not
A_23_P126908	TNFRSF14	8764	27	not
A_23_P126939	RAB7L1	8934	25	not
A_23_P126970	TIMM17A	10440	10	not
A_23_P126992	ABI1	10006	21	not
A_23_P127002	THNSL1	79896	15	not
A_23_P127027	CUBN	8029	14	not
A_23_P127033	ECHDC3	79746	19	down in ADC
A_23_P127054	PANK1	53354	2	not
A_23_P127068	SEMA4G	57715	16	not
A_23_P127079	PPRC1	23082	4	not
A_23_P127088	CUEDC2	79004	14	not
A_23_P127095	USMG5	84833	12	not
A_23_P127107	CLRN3	119467	14	not
A_23_P127128	DNAJC1	64215	14	not
A_23_P127150	TUBGCP2	10844	14	not
A_23_P127175	SAR1A	56681	14	not
A_23_P127186	TACC2	10579	21	not
A_23_P127195	PRPF18	8559	14	not
A_23_P127220	DNAJC12	56521	8	up in ADC
A_23_P127231	FRAT1	10023	14	not
A_23_P127233	SMNDC1	10285	14	not
A_23_P127267	LGI1	9211	7	not
A_23_P127279	FAM35A	54537	14	not
A_23_P127288	IL2RA	3559	21	not
A_23_P127322	NODAL	4838	14	not
A_23_P12733	H2AFY2	55506	1	not
A_23_P127352	MRGPRD	116512	6	up in ADC
A_23_P127353	NDUFV1	4723	12	not
A_23_P127367	POLD4	57804	21	not
A_23_P127385	MYBPC3	4607	15	not
A_23_P127394	CRY2	1408	25	down in ADC
A_23_P127406	KDM4D	55693	2	not
A_23_P127418	MTNR1B	4544	6	not
A_23_P127426	TM7SF2	7108	15	up in ADC
A_23_P127446	DPF2	5977	7	not
A_23_P12746	MRC1L1	414308	21	down in ADC
A_23_P127460	SIPA1	6494	21	not
A_23_P127475	CCS	9973	14	up in ADC
A_23_P127484	CCDC87	55231	6	up in ADC
A_23_P127495	BBOX1	8424	14	not
A_23_P127522	HYLS1	219844	2	up in ADC
A_23_P127533	DCUN1D5	84259	5	not
A_23_P127547	TRPC6	7225	11	not
A_23_P127557	KBTBD3	143879	14	not
A_23_P127565	LAYN	143903	14	down in ADC
A_23_P127579	PTS	5805	5	not
A_23_P127584	NNMT	4837	21	not
A_23_P127596	MGC13053	84796	19	not
A_23_P127608	TMPRSS4	56649	19	up in ADC
A_23_P127613	TRAPPC4	51399	5	not
A_23_P127627	DGKZ	8525	7	up in ADC
A_23_P127642	ARHGEF12	23365	21	not
A_23_P127652	ZNF202	7753	2	not
A_23_P127662	OR8D1	283159	15	not
A_23_P127663	PRRG4	79056	14	not
A_23_P12767	CYP2C9	1559	14	not
A_23_P127676	CTR9	9646	7	not
A_23_P127684	OR5F1	338674	14	not
A_23_P127721	P2RX3	5024	14	not
A_23_P127727	MPEG1	219972	21	not
A_23_P127760	MS4A12	54860	14	not
A_23_P127781	SCGB1D1	10648	14	not
A_23_P127793	EML3	256364	14	not
A_23_P127818	USH1C	10083	14	not
A_23_P127824	TNNT3	7140	14	not
A_23_P12784	FRAT2	23401	21	not
A_23_P127840	ZNF214	7761	6	not
A_23_P127851	FXC1	26515	14	not
A_23_P127891	BDNF	627	15	down in ADC
A_23_P127911	PAMR1	25891	23	not
A_23_P127915	STK33	65975	9	not
A_23_P127926	WEE1	7465	3	not
A_23_P127948	ADM	133	14	not
A_23_P127957	P4HA3	283208	19	up in ADC
A_23_P127964	PRCP	5547	14	not
A_23_P127995	CLNS1A	1207	4	not
A_23_P1280	ASCC1	51008	14	not
A_23_P128008	CCDC81	60494	9	not
A_23_P128023	OR51B4	79339	19	not
A_23_P128050	BCL2L14	79370	15	not
A_23_P128060	ZNF26	7574	6	not
A_23_P128067	RPL41	6171	21	not
A_23_P128084	ITGA7	3679	15	not
A_23_P128094	ABCB9	23457	11	up in ADC
A_23_P128147	TUBA1B	10376	10	not
A_23_P12816	HELLS	3070	1	not
A_23_P128166	RAB21	23011	21	not
A_23_P128174	RAB3IP	117177	22	not
A_23_P128201	NCKAP1L	3071	25	not
A_23_P128215	SOCS2	8835	21	down in ADC
A_23_P128230	NR4A1	3164	21	not
A_23_P128235	KRT1	3848	14	not
A_23_P128246	FICD	11153	21	up in ADC
A_23_P128254	SLCO1B1	10599	11	not
A_23_P128263	PRB1	5542	14	not
A_23_P128281	KLRC3	3823	25	not
A_23_P128319	ATP2B1	490	4	not
A_23_P128323	SCNN1A	6337	21	not
A_23_P128337	PTMS	5763	14	not
A_23_P128351	EFCAB4B	84766	19	up in ADC
A_23_P128362	MYBPC1	4604	6	not
A_23_P128372	FKBP4	2288	7	up in ADC
A_23_P128375	C12orf34	84915	5	up in ADC
A_23_P128384	VPS29	51699	12	not
A_23_P128396	RNF34	80196	4	not
A_23_P128408	TRIAP1	51499	14	not
A_23_P128436	PPHLN1	51535	14	not
A_23_P128447	LRRK2	120892	25	down in ADC
A_23_P128470	CLEC12A	160364	26	down in ADC
A_23_P128486	C12orf5	57103	21	not
A_23_P12849	FBXO18	84893	6	not
A_23_P128503	IL26	55801	14	not
A_23_P128532	C12orf45	121053	6	not
A_23_P128541	TRAFD1	10906	14	not
A_23_P128543	MED4	29079	10	down in ADC
A_23_P128554	EBPL	84650	14	not
A_23_P128574	ENOX1	55068	11	not
A_23_P12858	C10orf27	219793	21	not
A_23_P128587	SAP18	10284	14	not
A_23_P128598	TUBA3C	7278	6	not
A_23_P1286	C10orf82	143379	6	not
A_23_P128613	KDELC1	79070	2	not
A_23_P128624	CARS2	79587	12	not
A_23_P128650	SLC25A15	10166	4	not
A_23_P12866	PSTK	118672	2	not
A_23_P128663	SACS	26278	4	not
A_23_P128698	SPRY2	10253	17	down in ADC
A_23_P128706	DYNC1H1	1778	15	not
A_23_P128728	ARG2	384	4	not
A_23_P128734	ERH	2079	5	not
A_23_P12874	GTPBP4	23560	4	not
A_23_P128744	BDKRB1	623	14	not
A_23_P128759	SERPINA10	51156	14	not
A_23_P128773	CTAGE5	4253	21	up in ADC
A_23_P128783	EAPP	55837	14	not
A_23_P128808	GPR132	29933	19	not
A_23_P128828	PABPN1	8106	5	not
A_23_P12884	GRK5	2869	21	down in ADC
A_23_P128855	SLC39A2	29986	14	not
A_23_P128868	OR11H12	440153	14	not
A_23_P128919	LGALS3	3958	25	not
A_23_P128940	C14orf138	79609	14	not
A_23_P12896	FANCF	2188	6	up in ADC
A_23_P128967	ALDH6A1	4329	7	not
A_23_P128974	BATF	10538	21	not
A_23_P128991	C14orf156	81892	5	not
A_23_P128993	GZMH	2999	21	down in ADC
A_23_P129005	NYNRIN	57523	8	not
A_23_P129014	C14orf143	90141	2	up in ADC
A_23_P129031	ATXN3	4287	2	not
A_23_P129058	USP8	9101	25	not
A_23_P129064	GATM	2628	14	not
A_23_P129075	WDR76	79968	8	not
A_23_P129085	SPESP1	246777	19	not
A_23_P129101	HEXA	3073	21	not
A_23_P129103	LOC80154	80154	10	not
A_23_P12911	C11orf24	53838	12	up in ADC
A_23_P129128	TARSL2	123283	14	not
A_23_P129133	OCA2	4948	11	down in ADC
A_23_P129157	NEIL1	79661	22	not
A_23_P129169	CYP11A1	1583	14	not
A_23_P129174	LRRC49	54839	7	down in ADC
A_23_P129188	CALML4	91860	16	not
A_23_P1292	ERCC6	2074	7	not
A_23_P129209	IDH2	3418	2	up in ADC
A_23_P129221	FAH	2184	14	not
A_23_P129225	TRPM1	4308	6	not
A_23_P129246	PLEKHO2	80301	21	not
A_23_P129291	TGM5	9333	11	not
A_23_P129301	HAUS2	55142	5	not
A_23_P129312	PPP1R14D	54866	6	not
A_23_P129313	IVD	3712	14	not
A_23_P129334	CLCN7	1186	21	up in ADC
A_23_P129358	SETD6	79918	5	not
A_23_P129367	CCDC135	84229	23	not
A_23_P129382	TNP2	7142	21	not
A_23_P129389	ZDHHC7	55625	15	not
A_23_P129413	DPEP3	64180	14	up in ADC
A_23_P129425	TSNAXIP1	55815	6	not
A_23_P129433	SLC9A5	6553	13	not
A_23_P129458	SDR42E1	93517	6	not
A_23_P129466	ATF7IP2	80063	7	not
A_23_P129476	C16orf7	9605	21	not
A_23_P129486	SEPX1	51734	21	not
A_23_P129496	CDH5	1003	19	down in ADC
A_23_P129513	MRPL28	10573	5	not
A_23_P129556	IL4R	3566	21	not
A_23_P129569	PALB2	79728	7	not
A_23_P129577	TIGD7	91151	11	up in ADC
A_23_P129587	ZNF75A	7627	14	up in ADC
A_23_P129602	PRSS21	10942	21	not
A_23_P129606	DDX19A	55308	8	not
A_23_P129614	NUDT21	11051	14	not
A_23_P129629	MT3	4504	14	up in ADC
A_23_P12965	FUT4	2526	13	not
A_23_P129659	ZNF689	115509	5	down in ADC
A_23_P129665	ITGAD	3681	19	not
A_23_P129678	SETD1A	9739	6	not
A_23_P129695	VASN	114990	6	not
A_23_P129704	TERF2IP	54386	17	not
A_23_P129778	MKS1	54903	6	up in ADC
A_23_P129786	SREBF1	6720	15	not
A_23_P129801	RAB40B	10966	19	not
A_23_P129821	KCNJ12	3768	6	not
A_23_P129829	ORMDL3	94103	21	not
A_23_P129835	PPP1R1B	84152	23	not
A_23_P129856	HIC1	3090	11	not
A_23_P12989	PRDX5	25824	21	not
A_23_P129896	ALDH3A2	224	21	not
A_23_P129903	TRIM16L	147166	21	not
A_23_P129916	DHRS7C	201140	6	not
A_23_P129925	SLFN11	91607	25	not
A_23_P129935	TMEM49	81671	21	not
A_23_P129956	DUSP3	1845	15	not
A_23_P129967	C17orf53	78995	1	up in ADC
A_23_P129989	HCRT	3060	15	not
A_23_P129996	RUNDC1	146923	14	not
A_23_P130020	UTP18	51096	4	not
A_23_P130056	LYZL6	57151	14	not
A_23_P130064	SNF8	11267	10	not
A_23_P130089	IFT20	90410	11	not
A_23_P130113	ASGR2	433	21	not
A_23_P130149	ENO3	2027	7	up in ADC
A_23_P130158	WNT3	7473	12	up in ADC
A_23_P130169	TBKBP1	9755	15	not
A_23_P13018	FIBP	9158	5	up in ADC
A_23_P130182	AURKB	9212	2	not
A_23_P130194	PYCR1	5831	1	up in ADC
A_23_P130259	GUCY2D	3000	14	not
A_23_P130266	LLGL1	3996	14	not
A_23_P130281	OR1A2	26189	14	not
A_23_P130285	VPS53	55275	14	not
A_23_P130304	TXNL4A	10907	7	not
A_23_P13031	CTSW	1521	26	not
A_23_P130316	PIAS2	9063	5	not
A_23_P13033	RBM4	5936	4	not
A_23_P130333	TTR	7276	7	not
A_23_P130343	KCTD1	284252	6	not
A_23_P130411	SERPINB11	89778	14	not
A_23_P130418	NDUFV2	4729	21	not
A_23_P130435	LIM2	3982	7	not
A_23_P130444	ZNF701	55762	6	not
A_23_P130455	MZF1	7593	7	not
A_23_P130466	ZNF8	7554	5	up in ADC
A_23_P13048	KRTAP5-9	3846	21	not
A_23_P130482	ZNF211	10520	14	up in ADC
A_23_P130509	ZNF229	7772	2	not
A_23_P130531	CDC37	11140	21	not
A_23_P130537	ICAM4	3386	11	not
A_23_P130547	OR7D4	125958	14	not
A_23_P130553	SHKBP1	92799	12	not
A_23_P13057	PRDM11	56981	14	not
A_23_P130585	CIB3	117286	11	not
A_23_P130626	TSEN34	79042	7	not
A_23_P130642	GBP6	163351	14	not
A_23_P130648	GIPC1	10755	21	not
A_23_P13065	ZDHHC13	54503	14	not
A_23_P130653	RTBDN	83546	14	not
A_23_P130677	LOC55908	55908	6	not
A_23_P130689	ELOF1	84337	14	not
A_23_P13073	PUS3	83480	14	not
A_23_P130731	TBC1D17	79735	14	not
A_23_P130735	SLC6A16	28968	15	not
A_23_P130743	DKKL1	27120	2	not
A_23_P130761	DBP	1628	14	not
A_23_P130764	KCNJ14	3770	14	up in ADC
A_23_P130780	GLTSCR1	29998	14	not
A_23_P130787	QPCTL	54814	7	down in ADC
A_23_P130811	ZNF536	9745	6	not
A_23_P130815	KIR2DS2	100132285	21	not
A_23_P13083	BARX2	8538	14	not
A_23_P130836	GZMM	3004	21	not
A_23_P130865	CCDC94	55702	21	down in ADC
A_23_P130876	ZNF546	339327	19	not
A_23_P130886	MPND	84954	5	not
A_23_P130906	TEX101	83639	15	not
A_23_P130919	MOBKL2A	126308	14	up in ADC
A_23_P130926	C19orf24	55009	21	up in ADC
A_23_P13094	MMP10	4319	14	not
A_23_P130961	ELANE	1991	14	not
A_23_P130965	ARRDC2	27106	25	down in ADC
A_23_P130974	KIAA1683	80726	21	not
A_23_P130995	FXYD5	53827	21	not
A_23_P13102	CASP12	120329	24	not
A_23_P131020	GATAD2A	54815	10	not
A_23_P131024	ZBTB32	27033	26	up in ADC
A_23_P131050	ACSBG2	81616	11	up in ADC
A_23_P131060	CYP4F8	11283	21	not
A_23_P131074	THEG	51298	21	not
A_23_P131089	KANK3	256949	27	down in ADC
A_23_P131096	POLRMT	5442	15	not
A_23_P131115	NFIC	4782	19	not
A_23_P131128	ZNF569	148266	2	not
A_23_P131139	DIRC1	116093	21	not
A_23_P131149	ORC4L	5000	6	up in ADC
A_23_P131176	LOC151146	151146	19	not
A_23_P131183	GBX2	2637	3	not
A_23_P131202	HES6	55502	2	up in ADC
A_23_P131208	NR4A2	4929	24	not
A_23_P131215	CRYGD	1421	5	not
A_23_P131227	TTC27	55622	7	not
A_23_P131240	UBXN2A	165324	11	not
A_23_P131255	SPATS2L	26010	14	not
A_23_P131263	MPP4	58538	6	not
A_23_P131289	CHPF	79586	14	not
A_23_P131308	CYP27A1	1593	25	down in ADC
A_23_P131330	LRRTM1	347730	14	not
A_23_P131337	SMARCAL1	50485	6	not
A_23_P131348	THUMPD2	80745	7	not
A_23_P131365	NDUFS1	4719	10	not
A_23_P131375	PQLC3	130814	26	not
A_23_P131383	FANCL	55120	5	not
A_23_P131394	SLC16A14	151473	14	not
A_23_P131417	HDLBP	3069	21	not
A_23_P131428	VAX2	25806	14	not
A_23_P131449	C2orf81	388963	6	not
A_23_P131476	KCMF1	56888	15	not
A_23_P131526	C2orf47	79568	14	not
A_23_P131534	GPR45	11250	14	not
A_23_P131588	BMP10	27302	14	not
A_23_P131596	C2orf7	84279	14	up in ADC
A_23_P131614	COL6A3	1293	14	not
A_23_P131626	SNRNP200	23020	7	not
A_23_P131646	RPIA	22934	4	not
A_23_P131653	PIGF	5281	14	not
A_23_P131664	RANBP2	5903	15	not
A_23_P131676	CXCR7	57007	7	not
A_23_P131683	MAPRE3	22924	14	not
A_23_P131737	VPS54	51542	5	not
A_23_P131754	C20orf195	79025	6	not
A_23_P13176	HINFP	25988	3	not
A_23_P131771	TPD52L2	7165	6	not
A_23_P131778	MANBAL	63905	14	not
A_23_P131789	BPI	671	14	not
A_23_P131801	SGK2	10110	6	up in ADC
A_23_P131816	DNTTIP1	116092	14	not
A_23_P131825	TNNC2	7125	15	not
A_23_P13183	EXT2	2132	14	not
A_23_P131846	SNAI1	6615	7	not
A_23_P131866	AURKA	6790	3	up in ADC
A_23_P131875	ANKRD60	140731	14	not
A_23_P131899	SDCBP2	27111	14	not
A_23_P131909	LOC100288797	100288797	14	not
A_23_P131924	ADRA1D	146	15	not
A_23_P131935	FERMT1	55612	5	up in ADC
A_23_P13195	OR8G1	26494	14	not
A_23_P131954	SNX5	27131	14	not
A_23_P131990	VSX1	30813	14	not
A_23_P1320	MYOZ1	58529	21	down in ADC
A_23_P132004	C20orf71	128861	14	not
A_23_P132019	ITCH	83737	14	up in ADC
A_23_P132027	SPAG4	6676	14	up in ADC
A_23_P132041	C20orf152	140894	11	not
A_23_P132057	NCRNA00158	54072	11	not
A_23_P132079	C21orf62	56245	14	not
A_23_P132139	C21orf58	54058	6	not
A_23_P132175	RTN4R	65078	6	up in ADC
A_23_P132197	LOC100293142	100293142	14	not
A_23_P1322	AKR1E2	83592	8	not
A_23_P132216	SNRPD3	6634	5	not
A_23_P132226	TPST2	8459	25	not
A_23_P132237	C22orf31	25770	11	not
A_23_P132248	ZMAT5	55954	19	not
A_23_P132260	PES1	23481	7	not
A_23_P132263	EIF4ENIF1	56478	14	not
A_23_P132277	MCM5	4174	4	not
A_23_P132285	MPST	4357	7	not
A_23_P132294	GGA1	26088	21	not
A_23_P132316	APOBEC3D	140564	11	up in ADC
A_23_P132341	C22orf46	79640	5	not
A_23_P132365	LDOC1L	84247	5	not
A_23_P132378	CELSR1	9620	14	not
A_23_P132388	SCO2	9997	21	up in ADC
A_23_P132405	ACAD9	28976	5	not
A_23_P132417	LSG1	55341	14	not
A_23_P132438	MSL2	55167	6	not
A_23_P13244	OR8J1	219477	14	not
A_23_P132444	TCEA1	6917	15	not
A_23_P132454	CCNL1	57018	15	not
A_23_P132486	OXSM	54995	6	not
A_23_P132515	SIDT1	54847	21	not
A_23_P132526	PIK3R4	30849	6	not
A_23_P132536	TRAK1	22906	15	not
A_23_P132560	FAM55C	91775	12	down in ADC
A_23_P132569	SLC2A2	6514	14	not
A_23_P132595	VGLL4	9686	6	up in ADC
A_23_P132611	VHL	7428	21	not
A_23_P132644	NCEH1	57552	25	not
A_23_P132654	TLR9	54106	14	not
A_23_P132669	GLT8D1	55830	14	not
A_23_P132675	UQCRC1	7384	10	not
A_23_P132684	IGSF11	152404	21	down in ADC
A_23_P132718	SEMA3B	7869	21	down in ADC
A_23_P132730	SLC22A14	9389	14	not
A_23_P132760	TRH	7200	14	not
A_23_P132784	FXR1	8087	4	not
A_23_P132793	MANF	7873	14	not
A_23_P132826	SERPINI2	5276	14	not
A_23_P132845	CLCN2	1181	2	up in ADC
A_23_P132856	LRRC33	375387	14	not
A_23_P132874	C3orf26	84319	5	not
A_23_P132889	CRMP1	1400	2	not
A_23_P132910	RBM47	54502	25	not
A_23_P132932	DGKQ	1609	6	not
A_23_P132936	SPCS3	60559	21	not
A_23_P13294	OR1S2	219958	14	not
A_23_P132948	ELF2	1998	16	not
A_23_P132956	UCHL1	7345	4	not
A_23_P132973	PIGY	84992	14	not
A_23_P133036	SLC34A2	10568	25	not
A_23_P133068	ANK2	287	14	not
A_23_P133075	TBCK	93627	7	not
A_23_P133095	RAPGEF2	9693	15	down in ADC
A_23_P133120	TMEM144	55314	14	not
A_23_P133123	MND1	84057	2	up in ADC
A_23_P133153	DMP1	1758	14	not
A_23_P133174	TMEM165	55858	12	not
A_23_P133216	NLN	57486	2	not
A_23_P133227	HARS	3035	4	not
A_23_P133236	PCDHB14	56122	14	down in ADC
A_23_P133245	IK	3550	21	not
A_23_P133279	FAM173B	134145	5	up in ADC
A_23_P133284	RIOK2	55781	6	not
A_23_P133293	MCTP1	79772	21	not
A_23_P133315	ZNF131	7690	5	not
A_23_P133332	MRPS27	23107	1	not
A_23_P133338	CDHR2	54825	14	not
A_23_P133345	CLINT1	9685	23	not
A_23_P133359	ZFP2	80108	6	not
A_23_P133365	TCERG1	10915	4	not
A_23_P133375	SLC25A46	91137	14	not
A_23_P13338	INTS5	80789	14	not
A_23_P133386	RASGRF2	5924	14	not
A_23_P133408	CSF2	1437	23	not
A_23_P133424	SKP1	6500	21	not
A_23_P133438	FAM105A	54491	21	down in ADC
A_23_P13344	EEF1G	1937	15	not
A_23_P133445	GZMA	3001	27	not
A_23_P133457	IRX1	79192	6	not
[truncated: 17,504 more rows]
